# Supplementary material for: Reverse mutational scanning of SARS-CoV-2 spike BA.2.86 identifies epitopes contributing to immune escape from polyclonal sera
Source: Nat Commun. 2025 Jan 18;16:809. doi: 10.1038/s41467-025-55871-5 (PMC11743207; doi:10.1038/s41467-025-55871-5)
Supplement: Supplementary file 4 — Supplementary Data 1 [file 41467_2025_55871_MOESM4_ESM.xlsx]

## Sheet: Participant information
Participant	Plasma Date	Days post Vac	Plasma Date	Days post Vac	Vac Date	Infection 1 Date	Infection 2 Date	Age	Sex (1=male, 2=female)	Vaccination Times	Dose 1 Date	Dose 1	Dose 2 Date	Dose 2	Dose 3 date	Dose 3	Dose 4 date	Dose4	Dose 5 date	Dose 5	Dose 6 date	Dose 6	Dose 7 date	Dose 7	Dose 8 date	Dose 8
1	2023-09-18	0	2023-10-04	16	2023-09-18	2023-03-15		44	1	3	2021-01-18	1	2021-02-08	1	2021-11-25	1
2	2023-09-18	0	2023-10-04	16	2023-09-18	2022-10-19		65	2	3	2021-02-17	3	2021-05-05	3	2021-11-22	1
3	2023-09-18	0	2023-10-04	16	2023-09-18	2022-08-18		44	2	3	2021-01-22	1	2021-02-11	1	2021-11-11	1
4	2023-09-19	0	2023-10-04	15	2023-09-19	2022-06-15		54	2	3	2021-01-22	1	2021-02-12	1	2021-11-11	1
5	2023-09-19	0	2023-10-04	15	2023-09-19	2021	2022-03-23	29	1	3	2021-01-11	1	2021-02-05	1	2021-11-18	1
6	2023-09-19	0	2023-10-04	15	2023-09-19	2022-06-15		53	2	3	2021-02-25	3	2021-05-10	3	2021-11-24	1
7	2023-09-18	0	2023-10-04	16	2023-09-18	2022-03-24		29	2	3	2021-02-01	1	2021-02-22	1	2021-11-15	1
8	2023-09-19	0	2023-10-04	15	2023-09-19	2022-07-11		26	2	3	2021-03-05	3	2021-05-21	1	2021-11-25	1
9	2023-09-18	0	2023-10-04	16	2023-09-18	2022-03-15		29	2	3	2021-01-07	1	2021-01-28	1	2021-11-09	1
10	2023-09-18	0	2023-10-04	16	2023-09-18	no		57	1	8	2021-01-05	1	2021-02-04	1	2021-11-03	1	2022-03-25	unknown	unknown	unknown	unknown	unknown	unknown	unknown	unknown	5
11	2023-09-18	0	2023-10-04	16	2023-09-18	2023-01-05		45	2	4	2021-04-08	1	2021-05-11	1	2021-11-21	1	2022-05-30	1	2022-10-08	1
12	2023-09-19	0	2023-10-04	15	2023-09-19	2022-02-14		56	2	4	2021-01-18	1	2021-02-11	1	2021-10-19	1	2022-12-09	1
13	2023-09-18	0	2023-10-04	16	2023-09-18	2021-09-15		33	1	4	2021-01-15	1	2021-02-08	1	2021-10-15	1	2022-10-13	1
14	2023-09-19	0	2023-10-04	15	2023-09-19	2023-03-31		59	2	4	2021-02-25	3	2021-05-10	3	2021-11-19	1	2022-08-10	1
15	2023-09-18	0	2023-10-04	16	2023-09-18	2022-02-16		45	2	4	2021-02-23	3	2021-05-05	1	2021-11-24	1	2022-10-12	1
16	2023-09-19	0	2023-10-04	15	2023-09-19	2022-11-15		55	2	4	2021-02-17	3	2021-05-11	1	2021-11-22	1	2022-07-07	1
17	2023-09-18	0	2023-10-04	16	2023-09-18	2022-07-15		34	2	4	2021-01-14	1	2021-02-08	1	2021-10-15	1	2022-05-04	1
18	2023-09-18	0	2023-10-04	16	2023-09-18	no		57	2	5	2021-01-18	1	2021-02-08	1	2021-10-27	1	2022-06-01	1	2022-10-19	6
19	2023-09-18	0	2023-10-04	16	2023-09-18	no		61	1	4	2021-01-18	1	2021-02-11	1	2021-11-11	1	2022-07-28	1
20	2023-09-18	0	2023-10-04	16	2023-09-18	2022-01-07		62	2	4	2021-01-07	1	2021-02-08	1	2021-10-28	1	2022-10-17	1
21	2023-09-19	0	2023-10-04	15	2023-09-19	2022-08-18		45	1	4	2021-01-18	1	2021-02-15	1	2021-10-22	1	2022-01-18	2
22	2023-09-19	0	2023-10-04	15	2023-09-19	2022-04-15		55	1	4	2021-02-26	3	2021-05-07	1	2021-11-22	1	2022-10-19	6
23	2023-09-18	0	2023-10-04	16	2023-09-18	2022-03-28		31	1	4	2021-01-08	1	2021-02-02	1	unknown	1	2022-11-15	6
24	2023-09-18	0	2023-10-04	16	2023-09-18	2022-08-07		31	2	4	2021-02-26	3	2021-05-06	1	2021-11-22	1	2022-12-14	6
25	2023-09-19	0	2023-10-04	15	2023-09-19	no		42	2	4	2021-01-12	1	2021-02-04	1	2021-10-09	1	2022-11-17	6
26	2023-09-18	0	2023-10-04	16	2023-09-18	no		48	2	4	2021-01-20	1	2021-02-11	1	2021-11-03	1	2022-11-07	6
27	2023-09-18	0	2023-10-04	16	2023-09-18	2023-01-13		41	1	4	2021-02-25	3	2021-05-01	1	2021-11-24	1	2022-11-09	6
28	2023-09-18	0	2023-10-04	16	2023-09-18	2022-05-15		33	2	4	2021-01-18	1	2021-02-09	1	2021-11-18	1	2022-12-07	6
29	2023-09-19	0	2023-10-04	15	2023-09-19	2022-03-28		67	2	4	2021-02-19	3	2021-05-07	3	2021-11-24	1	2022-11-23	6
30	2023-09-19	0	2023-10-04	15	2023-09-19	2022-07-29		50	1	4	2021-02-17	3	2021-05-04	1	2021-11-18	1	2022-01-13	6

## Sheet: Vaccine Coding
Coding	Vaccine
1	BioNTech/Pfizer
2	Moderna
3	AstraZeneca
4	BA.1 adapted from BioNTech/Pfizer
5	BA.1 adapted from Moderna
6	BA.4/BA.5 adapted fromBioNTech/Pfizer
7	Johnson & Johnson
