# Supplementary material for: Reverse mutational scanning of SARS-CoV-2 spike BA.2.86 identifies epitopes contributing to immune escape from polyclonal sera
Source: Nat Commun. 2025 Jan 18;16:809. doi: 10.1038/s41467-025-55871-5 (PMC11743207; doi:10.1038/s41467-025-55871-5)
Supplement: Supplementary file 5 — Supplementary Data 2 [file 41467_2025_55871_MOESM5_ESM.xlsx]

## Sheet: Pre-boost PVNT50 values
	NTD specific mutants													RBD specific mutants														S1/S2 specific mutants						SARS-CoV-2 Pseudoviral variant
Participant number	BA.2.86 insMPLF16Δ	BA.2.86 T21R	BA.2.86 L50S	BA 2.86 insH69	BA 2.86 insV70	BA.2.86 F127V	BA.2.86 ins144Y	BA.2.86 S157F	BA.2.86 G158R	BA.2.86 N211	BA.2.86 F216L	BA.2.86 N245H	BA.2.86 D264A	BA.2.86 V332I	BA.2.86 H339G	BA.2.86 T356K	BA2.86 K403R	BA.2.86 H445V	BA.2.86 S446G	BA.2.86 D450N	BA.2.86 W452L	BA.2.86 K460N	BA.2.86 K481N	BA.2.86 Δ483V	BA.2.86 K484A	BA.2.86 P486F	BA.2.86 Q493R	BA 2.86 K554E	BA.2.86 V570A	BA.2.86 S621P	BA.2.86 R681H	BA.2.86 F939S	BA.2.86 L1143P	WT	BA.1	BA.2	BA.2.86	XBB.1.5	JN.1
1	1352	244.6	10	1587	198.2	137.7	105.7	10	17.22	2875	35.34	35.81	187.6	10	178	393.9	16.84	278.7	179.9	185.4	101.6	298.5	157.4	272.9	179.9	486.7	87.84	193.5	140.9	1753	198.4	262.2	159.1	3949	5746	1497	127	73.51	99.04
2	437.3	115.7	10	211.9	124.2	117.4	90.96	178.6	178	447.3	241.4	290.4	189.6	10	111	312.8	78.78	116.4	196	128.5	69.85	462.6	126.2	79.57	169.5	547.7	98.91	42.14	127.5	857.3	10	29.64	130.6	10186	8827	2985	47.98	119	39.75
3	3050	563.1	276.5	1196	572.2	401.9	196	1670	863.8	1922	2334	1927	464.8	395.8	491.2	9345	319.3	904.8		1094	381.1	1445	1075	6423	2246	1286	127.3	1009	635.9	2844		471.5	1857	23823	13257	12983	1138	1019	355.6
4	62.23	24.52	10	14.43	77.5	96.38		45.01	131.3	10	90.2	62.36	10	42.64	65.04	60.8	62.06	30.86	24.27	10	10	91.26	22.33	10.41	28.71	98.31	32.5	10	13.21	10.62	10	10	10	2248	844.6	1041	10	77.5	10.06
5	685.8	90.18	44.94		113.5	70.52	82.37	48.46	20.9	99.17	115.1	80.54	131.2	62.4	10	34.07	10.32	88.39	40.4	108.7	95.69	171.2	112.8	138.4	115.3	10	30.86	15.59	99.36	217.8	18.57	41.76	10	7481	903.8	5200	150	10	25.49
6	31.07	97.62	10		40.05	98.05	26.75	17.17	33.15	10	34.38	27.21		29.85	80.77	111.4	97.75	69.97	10	96.52	34.49	221.7	96.02	57.26	10	119	10	61.3	97.95	95.82	10	56.66	10	3660	1040	724.1	20.51	10	99.07
7	81.21	56.27	96.16	46.87	66.48	63.57	16.89	96.16	98.9	137.8	98.01	97.46	67.84	97.42	46.77	114	40.76	10	10	54.64	67.3	118.6	64.33	12.77	424.1	324.2	10	98.05	40.27	80.82	10	78.14	10	7284	892.1	6557	10	10	10
8	902	112.5	97.56	722.1	113.1	107.4	109.3	96.52	74.33	4091	211.2	160.5		73.2	167.5	401.8	55.96	121.9	10	132.4	262.6	387.7	74.03	1030	1669	812.4	84.83	82.29	2521	3106	445.4	106.7	190.4	6514	207.2	885.1	40.83	597.8	10
9	16.21	10	10	10.59	80.28	31.72	61.99	96.66	95.18	10	46.84	95.08	10	10	10	159.2	10	51.84		75.39	64	53.96	70.73	85.69		10	97.27	10	97.28	71.69	10	92.87	96.97	3368	861.6	633.7	10	59.18	10
10	10	72.39	137.9			10	10	50.32	37.19	41.2	166.8	174.9	147.1	109.5	52.46	58.85	10	21.35	10	98.18	95.89	85.88	98.18	75.79		46.02	51.95	10	10	96.94	96.84	94.07	37	3226	1056	1638	10	96.56	10
11	191.4	35.24	10	73.25	63.36	98	38.13	10	71.54	98.4	10	10	55.95	16.87	55.5	165.1	43.91	98.83		93.96	79.36	126.8	55.78	131.1	10	84.04	10	42.16	63.26	142.3	29.81	11.81	30.06	1816	2573	561.4	13.17	24.26	10
12	1050	915.3	558.3	10	426.7	370.7	310	908.6	833.5	606.7	753.7	461.1	497.3	390.2	351.6	630.1	19.94	309.6	1645	291.2	548	2361	567.3	1631	218.7	540.1	98.61	512.6	699.8	1008	415.6	348.4	762.3	12112	8048	5709	198.9	225	10
13	4379	89.32	10	375.1	92.3	84.57	99.44	184.2	85.09	10	151.3	142.9	175	17.01	10	208.4	2606	131.8	135.7	57.43	84.62	1020	43.86	209.4	278.9	375.1	43.92	134.4	10	6190	152	92.63	10	6311	2555	2345	141.3	272.1	10
14	175.3	94.29	68.35	85.53	134.3	10	82.74	132.6	62.28	210	106.7	88.94	124.5	34.85	125.8	161	183.6	74.15	116.8	97.85	10	203	111.1	352.4	147	85.53	59.96	362.7	119	232.3	156.2	104.6	46.2	3336	488.1	1622	200.4	161.9	63.55
15	4275	307.9	185.7	915	347.1	58.74	144.7	232.3	294.1	7455	414.8	131.7	291.9	164.9	224.7	1809	201.7	147.7	689.8	144.4	246	340.3	121.8	776.7	839.6	915	15.55	1018	235.5	364.1	579.1	192.4	27.87	3877	4626	4295	812.6	458.4	109.3
16	1314	898.1	912.5	22	62.25	560.8	480.9	1841	906.3	186.9	2138	752.2	752.8	821.3	126.8	3419	380	1081	1638	1707	1925	742.8	458	4291	2532	962	584.4	475.9	99.04		1447	613.8	2021	9009	32123	3009	538.5	164.1	1137
17	1703	70.1	80	10	977.5	20.98	68.2	104.1	177.8	186.9	56.43	82.55	144.6	79.28	1624	306.7	31.25	48.72	10	144.4	30.47	117.7	66.04	135.8	699.1	295	10	246.8	10	4333	113.1	10	118.5	10465	1295	2708	120.2	221.1	10
18	13151	261.4	2630	1798	405.2	295.6	375	1440	501.3	2724	1301	644.6	10	404	448.7	810.5	882.2	1230	1008	10	615.8	534.1	481.6	4155	1626		222.7	2504	1772	7411	772.3	10389	441.4	8817	5065	8227	935	4959	2364
19	10	10	10	34.85	17.13		97.26	303.9	51.98	10	232.8	232.4	10	94.98	98.1	31.49	10	10		30.8	10	96.21	45.55	48.09	35.1	98.21	71.87	96.04	94.13	227.1	10	97.79	10	561.3	144.6	60.79	10	10	98.99
20	778.7	195.6	89.06	10	10	83.35	95.41	101.5	39.28	10	224.9	10	213.6	77.21	99.09	354.6	98.49	10	56.96	133.1	115.6	166.9	174.2	166	269.8		97.22	1313	85.05	45.11	107.4	156.7	63.05	7197	907.2	327.6	183	685.1	51.97
21	14122	352.6	220.1	170.3	10					10			272.1	153.9									192.8	497.9				224.5	329.5	1580	225.1			9395	3671	3059	3430	816.9	111.1
22		25.54	10										10	43.74																	96.93			6086	2135	1162	96.24	99.08	10
23		95.85	93.79										10	69.39																	56.13			992	229.2	224.4	50.61	91.43	10
24		195.6	89.06										213.6	77.21																				1031	70.94	100	10	10	10
25		78.56	67.78										98.34	98.92																				6854	8361	5106	100.1	98.11	10
26																																		10885	2463	1412	100.5	98.46	26.61
27																																		13075	9035	15969	494.3	316.7	155.3
28																																		6957	1203	655.6	97.74	10	45.36
29																																		7162	4425	2510	175.4	228.1	107.9
30																																		15617	2617	2161	199	253.3	42.18

## Sheet: post-boost PVNT50 values  
	NTD specific mutants													RBD specific mutants														S1/S2 specific mutants						SARS-CoV-2 Pseudoviral variant
Participant number	BA.2.86 insMPLF16Δ	BA.2.86 T21R	BA.2.86 L50S	BA 2.86 insH69	BA 2.86 insV70	BA.2.86 F127V	BA.2.86 ins144Y	BA.2.86 S157F	BA.2.86 G158R	BA.2.86 N211	BA.2.86 F216L	BA.2.86 N245H	BA.2.86 D264A	BA.2.86 V332I	BA.2.86 H339G	BA.2.86 T356K	BA2.86 K403R	BA.2.86 H445V	BA.2.86 S446G	BA.2.86 D450N	BA.2.86 W452L	BA.2.86 K460N	BA.2.86 K481N	BA.2.86 Δ483V	BA.2.86 K484A	BA.2.86 P486F	BA.2.86 Q493R	BA 2.86 K554E	BA.2.86 V570A	BA.2.86 S621P	BA.2.86 R681H	BA.2.86 F939S	BA.2.86 L1143P	WT	BA.1	BA.2	BA.2.86	XBB.1.5	JN.1
1	4894	3011	491.4	1335	1267	1449	2413	1111	739.2	1288	1224	1635	1167	572	1384	5960	806.9	4272	2776	2000	4342	11591	43011	1489	11295	6332	1390	8529	2285	15572	1170	2793	1769	20031	18344	12387	7194	5966	3580
2	3911	2282	9106	2369	5573	5986	2364	2045	2987	5573	5156	5376	18325	2820	2941	3538	1468	2579	7477	792.7	1945	15551	3115	27190	9426	5907	322.1	3753	6084	59594	1824	20053	3632	30745	13071	5351	6122	4402	5301
3	20326	51074	11584	20159	26669	28108	86429	16944	8186	26669		560.9	25412	16776	508	3848	11687	31427	27683	10344	2488	249684	173768	68550	119034	67373	8417	43688	24458	55504	14673	111772	29753	278398	53440	185723	38949	27978	16171
4	1566	271.7	289.1	500.6	356.8	4118	627.7	458.9	461.6	356.8	941.2	698.2	729.4	337.7	534.8	1898	212.6	1707	470.8	374.4	448.1	1650	1019	2223	1607	470.2	93.66	1007	333.1	2200	512	28989	936.4	7360	21841	10264	2946	2267	106.6
5	6189	4803	1177	4615	1277	4256	3032	2786	3992	1277	6891	3268	3902	2149	2680	13734	846.2	2922	2410	3916	3390	7831	2097	1334	5216		195.7	4219	1494	2200	1310	1283	6553	18584	6600	18192	3216	1858	4316
6	1465	421.3	312.7	524.3	283.6	1258	1747	468.6	373.1	283.6	674.2	768.3	481.7	387.8	2333	1590	313.4	704	426.8	670.8	1017	1832	771.9	381	544.8	774.2	168.6	3727	528.7	886.7	408.3	249.8	366	5130	1776	3951	615.4	457.4	781.5
7	2600	933.9	15213	1479	1186	1168	2379	1237	558.5	1186	1351	1243	6107	698.4	1290	1844	402.2	1355	2802	1514	861.9	4541	2097	1580	5019	2557	213.3	6530	1259	813.1	856.5	636.5	936.1	13823	9778	12869	1840	806.3	920.5
8	1249	488.1	562.1	446.4	861.8	479.1	1709	1258	1719	861.8	926.4	2065	1723	435.1	1188	3526	359.2	1036	842.1	788.8	1652	1667	750.4	698.7	10093	1113	229.9	3635	533.4	1293	407.5	336	723.6	8701	6643	1168	439.4	1977	1168
9	4985	3696	1203	2159	962.1	1271	19159	1906	1036	2688	4524	2807	1485	2422	507.2	3848	595.4	588.4	37695	2397	2023	3059	2113	2974	14409	2851	139.4	15372	1495	424.7	1096	2757	2850	13924	3864	4180	1120	2643	979.8
10	339.3	187.6	10	10	68.17	81.46	10	81.88	151.3	10	332.1	82.95	217.1	10	16.55	255.4	10	165.3	78.2	18.24	171.2	760.7	140.1	10	24.91	311.1	10	81.87	150.8	305.5	10	10	50	4504	1630	1985	112.3	142.8	19.39
11	6682	10244	2462	1673	1361	3489	20023	4149	2273	3316	3762	4345	4917	2876	4274	1628	586.8	1492	23928	1111	1566	11307	3631	7105	6283	5807	2952	6121	2253	23049	10515	5473	2369	12482	6983	11043	3099	1248	1286
12	2355	1480	1861	652	746.4	1567	15907	1963	61.44	2140	1706	4929	6238	751.5	4262	1568	1194	1041	2566	752.2	905.1	6623	1583	2058	4149	3667	695.3	14118	1287	14732	4080	3206	2744	29764	28519	137522	11162	48361	574.4
13	1777	1409	532.8	510.4	297	972.7	750.7	1200	916.4	611.6	2216	2354	1348	347.4	1485	1582	195.6	498.6	278	518.3	856.2	4569	1006	2034	6353	3324	510	2829	994.8	2326	437.8	490.2	627.3	12539	5562	2816	1040	972.6	157.6
14	1138	605.2	357	448.2	330.6	995.2	5599	549.4	641	310.2	852.1	813.8	736.4	579.7	1355	1969	401.4	770	239.1	1221	775.1	399.2	795.5	3284	7711	827	290.4	1420	216.2	1072	594.4	1068	10	8273	6962	723	1720	6315	295.9
15	5483	3183	815.5	1758	1776	1840	16475	2003	2098	2219	8007	2747	4574	1821	7242	7242	1706	1121	1077	2472	758	2715	4536	18194	60000	2646	138.8	5779	2274	2472	3039	4048	603.6	12141	6962	7258	1689	7188	903
16	5570	1172	786	1348	1769	1085	2029	2080	1943	4284			431.3	4011	6096	1869	7232	22792	724	2472	758	2647	2179	11543	27147	2590	1045	3386	1936	2961	1357	3140	1784	51616	52022	19062	3147	569.7	18354
17	19205	202.5	185.8	243.5	320.1	631.6		327.7	270.1	575.4	315.5	225.1	312.5	192.1	504.3	2499	326.3	399.3	967.3	856.4	204	1974	1225	589.2	718.3	2245	132.4	1346	974.2	498.8		849.9	599.6	10383	8763	20605	399.8	689.2	10
18	37349	6156	6302	8862	4789	27208		6526	6597	5762	11108	10550	13266	5788	8867	5457	3591	8562	16770	4511	5134	22331	12320	23357	9399	9987	2536	16669	14524	13699		28732	6930	10118	19406	15355	10487	8711	17610
19	28874	100.9	98.99	198	93.08	567.1		209.1	158.9	181.7	276	336.7	245.2	51.35	229.3	285.7	79.72	112.7	581.1			1811	535.4	187.9	152.6	3885	99.48	249.8	296	1687		93.65	103.8	2891	8636	2889	197.1	193.5	10
20	5883	549	493.1	19499	460.2	5229		902.6	909.2	771.2	1080	1266	1241	769.2	934.1	1509	426.8	1479	3007	964.3	293.9	4101	2965	1098	1284	1820	271.3	1558	1341	2329	1284	2255	1600	9775	2868	3725	950.9	1559	220.8
21	88247	6082	3699		3536	49010		5006	7999	3265	10515	12045	13325	3364	23173	11066	3188	11849		7483	11255	19689	14359			8397	2316	8535	6920	4490			7754	28384	27314	33758	5430	10309	8347
22	994.4	13386	1679	8497	967.7	4281	1567	2546	1909	1338	4644	4188	4272	1000	276.5	1577	580.1	1905		1437	1543	5990	3423			3992	108.3	4399	1661	2771			916.7	13783	14459	6011	1144	1543	537.3
23	41963	145.6	59.87	308	241.2	548.6	195.1	241.3	192	359	320.7	278.9	281.8	12.96	180.9	566.9	25.93	133.2		148.7	168.8	527.8	193.1			214	143	303.8	189.1	2096			126.6	4055	1012	2911	193	127.5	10
24	4222	77.84	10	10	111	87.9	22.63	10	21.46	59.52	10	10	92.58	10	10	93.85	10	10		10	10	298.2	10.93			91.96	10	53	50.59	548.5			10	1042	270.2	140.8	10	10	10
25		292.5	772.1					553.3	739.2		1224	1981	1044	946.7		486.3	160.1	464.2		141	158	149.1				177			62.53					13221	8340	53045	174.2	527.2	47.17
26		3208	3484				3458	5510	4264		6200	5437	5515	2151			3063	29408				21206				12154			11274					46495	59001	31531	9110	5620	1587
27		363.8	196.7				276.6	413	466.5		847.2	584.9	335.4	448.3			181.6	371.3				870.4				1535			432					16875	32335	18192	361.2	471.7	226.5
28		116.8	10	1335	1288	1449		92.33	959.1	1288	6200	97.98	120.6				10	32.13				442.1				931.9			210.4					8037	2482	4439	195	158.5	10
29																																		20653	9064	6977	837.9	2163	1549
30																																		45552	15932	8508	5561	4320	10581
