# Supplementary material for: Reverse mutational scanning of SARS-CoV-2 spike BA.2.86 identifies epitopes contributing to immune escape from polyclonal sera
Source: Nat Commun. 2025 Jan 18;16:809. doi: 10.1038/s41467-025-55871-5 (PMC11743207; doi:10.1038/s41467-025-55871-5)
Supplement: Supplementary file 6 — Supplementary Data 3 [file 41467_2025_55871_MOESM6_ESM.xlsx]

## Sheet: Sheet1
			Key Resources tables
Table 1: Experimental Models- Cell lines
Cell line	Source	Catalogue number
		(N/A=not applicable)
293T	DSMZ	Cat# ACC-635; RRID: CVCL_0063
Vero76	ATCC	Cat# CRL-1586
Table 2: Oligonucleotides
Oligos	Source	Catalogue number
		(N/A=not applicable)
SARS-2--S (D264A) F	Sigma-Aldrich	N/A
(gctTACTATGTGGGCTACCTGC)
SARS-2--S (D264A) R	Sigma-Aldrich	N/A
(GGCGGCACCAGCTG)
SARS-2-S (V570A) F	Sigma-Aldrich	N/A
(gccGATACCACAGACGCC)
SARS-2-S (V570A) R	Sigma-Aldrich	N/A
(GATATCCCGGCCAAAC)
SARS-2-S (K554E) F (gagAGCAACAAGAAGTTCCTGC)	Sigma-Aldrich	N/A
SARS-2-S (K554E) R	Sigma-Aldrich	N/A
(TGTCAGCACGCCGG)
SARS-2-S (P486F) F (ttcAACTGCTACTTCCCAC)	Sigma-Aldrich	N/A
SARS-2-S (P486F) R	Sigma-Aldrich	N/A
(GCCCTTGCCCTTAC)
SARS-2-S (H339G) F	Sigma-Aldrich	N/A
(ggcGAGGTGTTCAATGCC)
SARS-2-S (H339G) R	Sigma-Aldrich	N/A
(GAAG
SARS-2-S (S446G) F	Sigma-Aldrich	N/A
(ggcGGCAACTACGATTACTG)
SARS-2-S (S446G) R	Sigma-Aldrich	N/A
(GTGTTTGGAGTCCAG)
SARS-2-S (N245H) F	Sigma-Aldrich	N/A
(cacAGAAGCTACCTGACACC)
SARS-2-S (N245H) R	Sigma-Aldrich	N/A
(CAGGGCCAGCAGTG)
SARS-2-S (V332I) F	Sigma-Aldrich	N/A
(atcACCAATCTGTGCCC)
SARS-2-S (V332I) R	Sigma-Aldrich	N/A
(ATTGGGGAACCGCAC)
SARS-2-S (Δ insMPLF) F	Sigma-Aldrich	N/A
(ACCTGATCACAACAAC)
SARS-2-S (Δ insMPLF) R	Sigma-Aldrich	N/A
(TCACACACTGGCTG)
SARS-2-S (T356K) F (aagCGGATCAGCAATTGCG)	Sigma-Aldrich	N/A
SARS-2-S (T356K) R	Sigma-Aldrich	N/A
(CCGGTTCCAGGCGTAC)
SARS-2-S (I212L) F	Sigma-Aldrich	N/A
(CACCCCTATCctgGGGCGGGATT)
SARS-2-S (I212L) R	Sigma-Aldrich	N/A
(TGCTTGCTGTAGATCTTGAAG)
SARS-2-S (F216L) F	Sigma-Aldrich	N/A
(ctgCCTCAGGGCTTCTCTG)
SARS-2-S (F216L) R	Sigma-Aldrich	N/A
(ATCCCGCCCGATGATAG)
SARS-2-S (W452L) F	Sigma-Aldrich	N/A
(ttgTACCGGCTGTTCCG)
SARS-2-S (W452L) R	Sigma-Aldrich	N/A
(GTAATCGTAGTTGCCG)
SARS-2-S (insN211) F	Sigma-Aldrich	N/A
(accTCGgGCGGGATttcc)
SARS-2-S (insN211) R	Sigma-Aldrich	N/A
(tGATAGGGGTGTGCTTG)
SARS-2-S (D450N) F	Sigma-Aldrich	N/A
(aatTACTGGTACCGGCTG)
SARS-2-S (D450N) R	Sigma-Aldrich	N/A
(GTAGTTGCCGCTGTG)
SARS-2-S (K460N) F	Sigma-Aldrich	N/A
(aacCTGAAGCCCTTCGAG)
SARS-2-S (K460N) R	Sigma-Aldrich	N/A
(GGACTTCCGGAACAG)
SARS-2-S (K481N) F	Sigma-Aldrich	N/A
(aacGGCAAGGGCCCCAAC)
SARS-2-S (K481N) R (ACAAGGCTTGTTGCCG)	Sigma-Aldrich	N/A
SARS-2-S (S621P) F (cccGTGGCCATTCACGC)	Sigma-Aldrich	N/A
SARS-2-S (S621P) R (CACTTCGGTACAGTTCAC)	Sigma-Aldrich	N/A
SARS-2-S (L1143P) F (cccGAGCTGGACAGCTTC)	Sigma-Aldrich	N/A
SARS-2-S (L1143P) R (CTGCAGAGGGTCGTAC)	Sigma-Aldrich	N/A
SARS-2-S (Q493R) F (cggTCCTACGGCTTTCG)	Sigma-Aldrich	N/A
SARS-2-S (Q493R) R (CAGTGGGAAGTAGCAG)	Sigma-Aldrich	N/A
SARS-2-S (T21R) F (cgcACCCAGTCCTACAC	Sigma-Aldrich	N/A
SARS-2-S (T21R) R (TGTGATCAGGTTGAACAG)	Sigma-Aldrich	N/A
SARS-2-S (G158R) F (cggGTGTACAGCAGCGC)	Sigma-Aldrich	N/A
SARS-2-S (K158R) R (GGACTCGCTTTCCATC)	Sigma-Aldrich	N/A
SARS-2-S (K403R) F (aggGGAAATGAAGTGAGCC)	Sigma-Aldrich	N/A
SARS-2-S (K403R) R (GATCACGAAGCTGTC)	Sigma-Aldrich	N/A
SARS-2-S (L50S) F (agcACCCAGGACCTGTTC)	Sigma-Aldrich	N/A
SARS-2-S (L50S) R (GTGCAGCACGCTGG)	Sigma-Aldrich	N/A
SARS-2-S (F939S) F (ccAGCACAGCAAGCGC)	Sigma-Aldrich	N/A
SARS-2-S (F939S) F (CAGGCTGTCCTGGATC)	Sigma-Aldrich	N/A
SARS-2-S (L125V) F (gtCATCAAAGTGTGCGAGTTCC)	Sigma-Aldrich	N/A
SARS-2-S (L125V) F (CACGTTGGTGGCGTTG)	Sigma-Aldrich	N/A
SARS-2-S (H445V) F (gtcAGCGGCAACTACGATTAC)	Sigma-Aldrich	N/A
SARS-2-S (H445V) R (TTTGGAGTCCAGCTTG)	Sigma-Aldrich	N/A
SARS-2-S (S157F) F (ttcGGGGTGTACAGCAG)	Sigma-Aldrich	N/A
SARS-2-S (S157F) R (CTCGCTTTCCATCC)	Sigma-Aldrich	N/A
SARS-2-S (insH69) F (cactCCGGCACCAATG)	Sigma-Aldrich	N/A
SARS-2-S (insH69) R (GATGGCGTGGAACCAg)	Sigma-Aldrich	N/A
SARS-2-S (insH70) F (gtctCCGGCACCAATG)	Sigma-Aldrich	N/A
SARS-2-S (insH70) R (GATGGCGTGGAACCAg)	Sigma-Aldrich	N/A
SARS-2-S JN.1 F	Sigma-Aldrich	N/A
(CTGGTACCGGagcTTCCGGAAGTC)
SARS-2-S JN.1 R	Sigma-Aldrich	N/A
(TAATCGTAGTTGCCG)
Table 3: Recobinant DNA
Recombinant DNA	Source	Catalogue number
		(N/A=not applicable)
pCAGGS-DsRed	Laboratory of Stefan Pöhlmann	N/A
pCG1-SARS-2-SΔ18 BA.2.86	Laboratory of Stefan Pöhlmann	N/A
pCG1-SARS-2-SΔ18 BA.2.86 S446G	Laboratory of Stefan Pöhlmann	N/A
pCG1-SARS-2-SΔ18 BA.2.86 F939S	Laboratory of Stefan Pöhlmann	N/A
pCG1-SARS-2-SΔ18 BA.2.86 Δ483Y	Laboratory of Stefan Pöhlmann	N/A
pCG1-SARS-2-SΔ18 BA.2.86 Δ144Y	Laboratory of Stefan Pöhlmann	N/A
pCG1-SARS-2-SΔ18 BA.2.86 K484A	Laboratory of Stefan Pöhlmann	N/A
pCG1-SARS-2-SΔ18 BA.2.86 R681H	Laboratory of Stefan Pöhlmann	N/A
Remaining pCG1-SARS-2-SΔ18 (BA2.86) single point mutants	Laboratory of Luka Cicin-Sain	N/A
