# Supplementary material for: Reverse mutational scanning of SARS-CoV-2 spike BA.2.86 identifies epitopes contributing to immune escape from polyclonal sera
Source: Nat Commun. 2025 Jan 18;16:809. doi: 10.1038/s41467-025-55871-5 (PMC11743207; doi:10.1038/s41467-025-55871-5)
Supplement: Supplementary file 8 — Source Data [file 41467_2025_55871_MOESM8_ESM.xlsx]

## Sheet: Figure 2 A and B  (2)
Figure 2A: Before XBB.1.5 booster vaccination									Figure 2B: After XBB.1.5 booster vaccination
	SARS-CoV-2 Pseudoviral variant								SARS-CoV-2 Pseudoviral variant
Participant number	WT	BA.1	BA.2	BA.2.86	XBB.1.5	JN.1		Participant number	WT	BA.1	BA.2	BA.2.86	XBB.1.5	JN.1
1	3949	5746	1497	127	73.51	99.04		1	20031	18344	12387	7194	5966	3580
2	10186	8827	2985	47.98	119	39.75		2	30745	13071	5351	6122	4402	5301
3	23823	13257	12983	1138	1019	355.6		3	278398	53440	185723	38949	27978	16171
4	2248	844.6	1041	10	77.5	10.06		4	7360	21841	10264	2946	2267	106.6
5	7481	903.8	5200	150	10	25.49		5	18584	6600	18192	3216	1858	4316
6	3660	1040	724.1	20.51	10	99.07		6	5130	1776	3951	615.4	457.4	781.5
7	7284	892.1	6557	10	10	10		7	13823	9778	12869	1840	806.3	920.5
8	6514	207.2	885.1	40.83	597.8	10		8	8701	6643	1168	439.4	1977	1168
9	3368	861.6	633.7	10	59.18	10		9	13924	3864	4180	1120	2643	979.8
10	3226	1056	1638	10	96.56	10		10	4504	1630	1985	112.3	142.8	19.39
11	1816	2573	561.4	13.17	24.26	10		11	12482	6983	11043	3099	1248	1286
12	12112	8048	5709	198.9	225	10		12	29764	28519	137522	11162	48361	574.4
13	6311	2555	2345	141.3	272.1	10		13	12539	5562	2816	1040	972.6	157.6
14	3336	488.1	1622	200.4	161.9	63.55		14	8273	6962	723	1720	6315	295.9
15	3877	4626	4295	812.6	458.4	109.3		15	12141	6962	7258	1689	7188	903
16	9009	32123	3009	538.5	164.1	1137		16	51616	52022	19062	3147	569.7	18354
17	10465	1295	2708	120.2	221.1	10		17	10383	8763	20605	399.8	689.2	10
18	8817	5065	8227	935	4959	2364		18	10118	19406	15355	10487	8711	17610
19	561.3	144.6	60.79	10	10	98.99		19	2891	8636	2889	197.1	193.5	10
20	7197	907.2	327.6	183	685.1	51.97		20	9775	2868	3725	950.9	1559	220.8
21	9395	3671	3059	3430	816.9	111.1		21	28384	27314	33758	5430	10309	8347
22	6086	2135	1162	96.24	99.08	10		22	13783	14459	6011	1144	1543	537.3
23	992	229.2	224.4	50.61	91.43	10		23	4055	1012	2911	193	127.5	10
24	1031	70.94	100	10	10	10		24	1042	270.2	140.8	10	10	10
25	6854	8361	5106	100.1	98.11	10		25	13221	8340	53045	174.2	527.2	47.17
26	10885	2463	1412	100.5	98.46	26.61		26	46495	59001	31531	9110	5620	1587
27	13075	9035	15969	494.3	316.7	155.3		27	16875	32335	18192	361.2	471.7	226.5
28	6957	1203	655.6	97.74	10	45.36		28	8037	2482	4439	195	158.5	10
29	7162	4425	2510	175.4	228.1	107.9		29	20653	9064	6977	837.9	2163	1549
30	15617	2617	2161	199	253.3	42.18		30	45552	15932	8508	5561	4320	10581
Descriptive statistics								Descriptive statistics
Number of values	30	30	30	30	30	30		Number of values	30	30	30	30	30	30
Minimum	561.3	70.94	60.79	10	10	10		Minimum	1042	270.2	140.8	10	10	10
Maximum	23823	32123	15969	3430	4959	2364		Maximum	278398	59001	185723	38949	48361	18354
Range	23262	32052	15908	3420	4949	2354		Range	277356	58731	185582	38939	48351	18344
Mean	7110	4189	3179	315.7	375.9	168.7		Mean	25309	15129	21419	3982	4985	3189
Std. Deviation	4934	6239	3718	655	902.4	464.5		Std. Deviation	49527	15871	40325	7340	9806	5435
Std. Error of Mean	900.8	1139	678.9	119.6	164.8	84.81		Std. Error of Mean	9042	2898	7362	1340	1790	992.3
Geometric mean	5374.64	1846.55	1646.28	94.17	113.26	38.34		Geometric mean	13516.7	8568.93	7968.57	1279.89	1466.96	493.36
Geometric SD factor	2.353	4.113	3.736	5.037	4.926	4.497		Geometric SD factor	2.774	3.399	4.343	5.64	5.855	11.47
Rounded Geometric Mean	5375	1847	1646	94	113	38		Rounded Geometric Mean	13517	8569	7969	1280	1467	493
Fold reduction to WT		3	3	57	48	141		Fold reduction to WT		2	2	11	9	27

## Sheet: Figure 3A and B 
	Neutralisation titers for NTD specific BA.2.86pp mutants pre XBB.1.5 adapted vaccine
Figure 3A:
	Pseudoviral mutant
Participant number	BA.2	BA.2.86	BA.2.86 insMPLF16Δ	BA.2.86 T21R	BA.2.86 L50S	BA 2.86 insH69	BA 2.86 insV70	BA.2.86 F127V	BA.2.86 ins144Y	BA.2.86 S157F	BA.2.86 G158R	BA.2.86 N211	BA.2.86 F216L	BA.2.86 N245H	BA.2.86 D264A
1	1497	127	1352	244.6	10	1587	198.2	137.7	105.7	10	17.22	2875	35.34	35.81	187.6
2	2985	47.98	437.3	115.7	10	211.9	124.2	117.4	90.96	178.6	178	447.3	241.4	290.4	189.6
3	12983	1138	3050	563.1	276.5	1196	572.2	401.9	196	1670	863.8	1922	2334	1927	464.8
4	1041	10	62.23	24.52	10	14.43	77.5	96.38		45.01	131.3	10	90.2	62.36	10
5	5200	150	685.8	90.18	44.94		113.5	70.52	82.37	48.46	20.9	99.17	115.1	80.54	131.2
6	724.1	20.51	31.07	97.62	10		40.05	98.05	26.75	17.17	33.15	10	34.38	27.21
7	6557	10	81.21	56.27	96.16	46.87	66.48	63.57	16.89	96.16	98.9	137.8	98.01	97.46	67.84
8	885.1	40.83	902	112.5	97.56	722.1	113.1	107.4	109.3	96.52	74.33	4091	211.2	160.5
9	633.7	10	16.21	10	10	10.59	80.28	31.72	61.99	96.66	95.18	10	46.84	95.08	10
10	1638	10	10	72.39	137.9			10	10	50.32	37.19	41.2	166.8	174.9	147.1
11	561.4	13.17	191.4	35.24	10	73.25	63.36	98	38.13	10	71.54	98.4	10	10	55.95
12	5709	198.9	1050	915.3	558.3	10	426.7	370.7	310	908.6	833.5	606.7	753.7	461.1	497.3
13	2345	141.3	4379	89.32	10	375.1	92.3	84.57	99.44	184.2	85.09	10	151.3	142.9	175
14	1622	200.4	175.3	94.29	68.35	85.53	134.3	10	82.74	132.6	62.28	210	106.7	88.94	124.5
15	4295	812.6	4275	307.9	185.7	915	347.1	58.74	144.7	232.3	294.1	7455	414.8	131.7	291.9
16	3009	538.5	1314	898.1	912.5	22	62.25	560.8	480.9	1841	906.3	186.9	2138	752.2	752.8
17	2708	120.2	1703	70.1	80	10	977.5	20.98	68.2	104.1	177.8	186.9	56.43	82.55	144.6
18	8227	935	13151	261.4	2630	1798	405.2	295.6	375	1440	501.3	2724	1301	644.6	10
19	60.79	10	10	10	10	34.85	17.13		97.26	303.9	51.98	10	232.8	232.4	10
20	327.6	183	778.7	195.6	89.06	10	10	83.35	95.41	101.5	39.28	10	224.9	10	213.6
21	3059	3430	14122	352.6	220.1	170.3	10					10			272.1
22	1162	96.24		25.54	10										10
23	224.4	50.61		95.85	93.79										10
24	100	10		195.6	89.06										213.6
25	5106	100.1		78.56	67.78										98.34
26	1412	100.5
27	15969	494.3
28	655.6	97.74
29	2510	175.4
30	2161	199
Number of values	30	30	21	25	25	18	20	19	19	20	20	21	20	20	23
Minimum	60.79	10	10	10	10	10	10	10	10	10	17.22	10	10	10	10
Maximum	15969	3430	14122	915.3	2630	1798	977.5	560.8	480.9	1841	906.3	7455	2334	1927	752.8
Range	15908	3420	14112	905.3	2620	1788	967.5	550.8	470.9	1831	889.1	7445	2324	1917	742.8
Mean	3179	315.7	2275	200.5	229.5	405.2	196.6	143	131.1	378.4	228.7	1007	438.1	275.4	177.7
Std. Deviation	3718	655	4001	247.7	539.5	585	241.8	151.5	125.9	584.9	297.6	1886	685.2	439.4	184.5
Std. Error of Mean	678.9	119.6	873.1	49.54	107.9	137.9	54.06	34.76	28.87	130.8	66.55	411.5	153.2	98.26	38.47
Geometric mean	1646.28	94.17	453.22	107.16	59.62	100.27	101.95	85.33	87.34	130.99	111.98	134.52	171.36	121.74	87.86
Geometric SD factor	3.736	5.037	9.213	3.304	5.036	6.787	3.495	3.058	2.668	4.661	3.348	10.03	4.097	3.82	4.229
Rounded Geometric Mean	1646	94	453	107	60	100	102	85	87	131	112	135	171	122	88
Fold reduction to BA.2		18	4	15	27	16	16	19	19	13	15	12	10	13	19
Figure 3B: Individual neutralisation titers for pseudoviruses used in pairwise analysis with BA.2 and BA.2.86
participant	BA.2	BA.2.86 insMPLF16Δ	BA.2.86			Participant number	BA.2	BA.2.86 T21R	BA.2.86			Participant number	BA.2	BA.2.86 L50S	BA.2.86
1	1497	1352	127			1	1497	244.6	127			1	1497	10	127
2	2985	437.3	47.98			2	2985	115.7	47.98			2	2985	10	47.98
3	12983	3050	1138			3	12983	563.1	1138			3	12983	276.5	1138
4	1041	62.23	10			4	1041	24.52	10			4	1041	10	10
5	5200	685.8	150			5	5200	90.18	150			5	5200	44.94	150
6	724.1	31.07	20.51			6	724.1	97.62	20.51			6	724.1	10	20.51
7	6557	81.21	10			7	6557	56.27	10			7	6557	96.16	10
8	885.1	902	40.83			8	885.1	112.5	40.83			8	885.1	97.56	40.83
9	633.7	16.21	10			9	633.7	10	10			9	633.7	10	10
10	1638	10	10			10	1638	72.39	10			10	1638	137.9	10
11	561.4	191.4	13.17			11	561.4	35.24	13.17			11	561.4	10	13.17
12	5709	1050	198.9			12	5709	915.3	198.9			12	5709	558.3	198.9
13	2345	4379	141.3			13	2345	89.32	141.3			13	2345	10	141.3
14	1622	175.3	200.4			14	1622	94.29	200.4			14	1622	68.35	200.4
15	4295	4275	812.6			15	4295	307.9	812.6			15	4295	185.7	812.6
16	3009	1314	538.5			16	3009	898.1	538.5			16	3009	912.5	538.5
17	2708	1703	120.2			17	2708	70.1	120.2			17	2708	80	120.2
18	8227	13151	935			18	8227	261.4	935			18	8227	2630	935
19	60.79	10	10			19	60.79	10	10			19	60.79	10	10
20	327.6	778.7	183			20	327.6	195.6	183			20	327.6	89.06	183
21	3059	14122	3430			21	3059	352.6	3430			21	3059	220.1	3430
						22	1162	25.54	96.24			22	1162	10	96.24
Number of values	21	21	21			23	224.4	95.85	50.61			23	224.4	93.79	50.61
						24	100	195.6	10			24	100	89.06	10
Minimum	60.79	10	10			25	5106	78.56	100.1			25	5106	67.78	100.1
Maximum	12983	14122	3430			Number of values	25	25	25			Number of values	25	25	25
Range	12922	14112	3420
						Minimum	60.79	10	10			Minimum	60.79	10	10
Mean	3146	2275	388			Maximum	12983	915.3	3430			Maximum	12983	2630	3430
Std. Deviation	3165	4001	771.8			Range	12922	905.3	3420			Range	12922	2620	3420
Std. Error of Mean	690.7	873.1	168.4
						Mean	2906	200.5	336.2			Mean	2906	229.5	336.2
Geometric mean	1821	453.2	92.61			Std. Deviation	3059	247.7	715.1			Std. Deviation	3059	539.5	715.1
Geometric SD factor	3.448	9.213	6.208			Std. Error of Mean	611.8	49.54	143			Std. Error of Mean	611.8	107.9	143
						Geometric mean	1526	107.2	83.08			Geometric mean	1526	59.62	83.08
Number of comparisons per family	3					Geometric SD factor	3.869	3.304	5.632			Geometric SD factor	3.869	5.036	5.632
Alpha	0.05
Dunn's multiple comparisons test	Rank sum diff,	Significant?	Summary	Adjusted P Value		Number of comparisons per family	3					Number of families	1
BA.2 vs. BA.2.86 insMPLF16Δ	12	No	ns	0.1922		Alpha	0.05					Number of comparisons per family	3
BA.2 vs. BA.2.86	33	Yes	****	<0,0001								Alpha	0.05
BA.2.86 insMPLF16Δ vs. BA.2.86	21	Yes	**	0.0036		Dunn's multiple comparisons test	Rank sum diff,	Significant?	Summary	Adjusted P Value
						BA.2 vs. BA.2.86 T21R	33	Yes	****	<0,0001		Dunn's multiple comparisons test	Rank sum diff,	Significant?	Summary	Adjusted P Value
						BA.2 vs. BA.2.86	36	Yes	****	<0,0001		BA.2 vs. BA.2.86 L50S	39.5	Yes	****	<0,0001
						BA.2.86 T21R vs. BA.2.86	3	No	ns	>0,9999		BA.2 vs. BA.2.86	32.5	Yes	****	<0,0001
												BA.2.86 L50S vs. BA.2.86	-7	No	ns	0.9666
Participant number	BA.2	BA.2.86 insH69	BA.2.86			Participant number	BA.2	BA 2.86 ins V70	BA.2.86				Participant number	BA.2	BA.2.86 F127V	BA.2.86
1	1497	1587	127			1	1497	198.2	127				1	1497	137.7	127
2	2985	211.9	47.98			2	2985	124.2	47.98				2	2985	117.4	47.98
3	12983	1196	1138			3	12983	572.2	1138				3	12983	401.9	1138
4	1041	14.43	10			4	1041	77.5	10				4	1041	96.38	10
5						5	5200	113.5	150				5	5200	70.52	150
6						6	724.1	40.05	20.51				6	724.1	98.05	20.51
7	6557	46.87	10			7	6557	66.48	10				7	6557	63.57	10
8	885.1	722.1	40.83			8	885.1	113.1	40.83				8	885.1	107.4	40.83
9	633.7	10.59	10			9	633.7	80.28	10				9	633.7	31.72	10
10						10							10	1638	10	10
11	561.4	73.25	13.17			11	561.4	63.36	13.17				11	561.4	98	13.17
12	5709	10	198.9			12	5709	426.7	198.9				12	5709	370.7	198.9
13	2345	375.1	141.3			13	2345	92.3	141.3				13	2345	84.57	141.3
14	1622	85.53	200.4			14	1622	134.3	200.4				14	1622	10	200.4
15	4295	915	812.6			15	4295	347.1	812.6				15	4295	58.74	812.6
16	3009	22	538.5			16	3009	62.25	538.5				16	3009	560.8	538.5
17	2708	10	120.2			17	2708	977.5	120.2				17	2708	20.98	120.2
18	8227	1798	935			18	8227	405.2	935				18	8227	295.6	935
19	60.79	34.85	10			19	60.79	17.13	10				19
20	327.6	10	183			20	327.6	10	183				20	327.6	83.35	183
21	3059	170.3	3430			21	3059	10	3430				Number of values	19	19	19
Number of values	18	18	18			Number of values	20	20	20
													Minimum	327.6	10	10
Minimum	60.79	10	10			Minimum	60.79	10	10				Maximum	12983	560.8	1138
Maximum	12983	1798	3430			Maximum	12983	977.5	3430				Range	12655	550.8	1128
Range	12922	1788	3420			Range	12922	967.5	3420
													Mean	3313	143	247.8
Mean	3250	405.2	442.6			Mean	3221	196.6	406.9				Std. Deviation	3252	151.5	345.2
Std. Deviation	3324	585	823.4			Std. Deviation	3228	241.8	786.9				Std. Error of Mean	746	34.76	79.19
Std. Error of Mean	783.5	137.9	194.1			Std. Error of Mean	721.8	54.06	176
													Geometric mean	2119	85.33	86.09
Geometric mean	1819	100.3	110.9			Geometric mean	1831	102	103.5				Geometric SD factor	2.747	3.058	5.169
Geometric SD factor	3.666	6.787	6.405			Geometric SD factor	3.56	3.495	6.042
													Dunn's multiple comparisons test	Rank sum diff,	Significant?	Summary	Adjusted P Value
Dunn's multiple comparisons test	Rank sum diff,	Significant?	Summary	Adjusted P Value									BA.2 vs. BA.2.86 F127V	27.5	Yes	****	<0,0001
BA.2 vs. BA 2.86 insH69	21	Yes	**	0.0014		Dunn's multiple comparisons test	Rank sum diff,	Significant?	Summary	Adjusted P Value			BA.2 vs. BA.2.86	29.5	Yes	****	<0,0001
BA.2 vs. BA.2.86	27	Yes	****	<0,0001		BA.2 vs. BA 2.86 ins V70	28	Yes	****	<0,0001			BA.2.86 F127V vs. BA.2.86	2	No	ns	>0,9999
BA 2.86 insH69 vs. BA.2.86	6	No	ns	0.9519		BA.2 vs. BA.2.86	29	Yes	****	<0,0001
						BA 2.86 ins V70 vs. BA.2.86	1	No	ns	>0,9999
Participant number	BA.2	BA.2.86 ins144Y	BA.2.86			Participant number	BA.2	BA.2.86 S157F	BA.2.86				Participant number	BA.2	BA.2.86 G158R	BA.2.86
1	1497	105.7	127			1	1497	10	127				1	1497	17.22	127
2	2985	90.96	47.98			2	2985	178.6	47.98				2	2985	178	47.98
3	12983	196	1138			3	12983	1670	1138				3	12983	863.8	1138
4						4	1041	45.01	10				4	1041	131.3	10
5	5200	82.37	150			5	5200	48.46	150				5	5200	20.9	150
6	724.1	26.75	20.51			6	724.1	17.17	20.51				6	724.1	33.15	20.51
7	6557	16.89	10			7	6557	96.16	10				7	6557	98.9	10
8	885.1	109.3	40.83			8	885.1	96.52	40.83				8	885.1	74.33	40.83
9	633.7	61.99	10			9	633.7	96.66	10				9	633.7	95.18	10
10	1638	10	10			10	1638	50.32	10				10	1638	37.19	10
11	561.4	38.13	13.17			11	561.4	10	13.17				11	561.4	71.54	13.17
12	5709	310	198.9			12	5709	908.6	198.9				12	5709	833.5	198.9
13	2345	99.44	141.3			13	2345	184.2	141.3				13	2345	85.09	141.3
14	1622	82.74	200.4			14	1622	132.6	200.4				14	1622	62.28	200.4
15	4295	144.7	812.6			15	4295	232.3	812.6				15	4295	294.1	812.6
16	3009	480.9	538.5			16	3009	1841	538.5				16	3009	906.3	538.5
17	2708	68.2	120.2			17	2708	104.1	120.2				17	2708	177.8	120.2
18	8227	375	935			18	8227	1440	935				18	8227	501.3	935
19	60.79	97.26	10			19	60.79	303.9	10				19	60.79	51.98	10
20	327.6	95.41	183			20	327.6	101.5	183				20	327.6	39.28	183
						Number of values	20	20	20				Number of values	20	20	20
Number of values	19	19	19
						Minimum	60.79	10	10				Minimum	60.79	17.22	10
Minimum	60.79	10	10			Maximum	12983	1841	1138				Maximum	12983	906.3	1138
Maximum	12983	480.9	1138			Range	12922	1831	1128				Range	12922	889.1	1128
Range	12922	470.9	1128
						Mean	3150	378.4	235.9				Mean	3150	228.7	235.9
Mean	3261	131.1	247.8			Std. Deviation	3248	584.9	340.1				Std. Deviation	3248	297.6	340.1
Std. Deviation	3297	125.9	345.2			Std. Error of Mean	726.2	130.8	76.06				Std. Error of Mean	726.2	66.55	76.06
Std. Error of Mean	756.4	28.87	79.19
						Geometric mean	1774	131	77.31				Geometric mean	1774	112	77.31
Geometric mean	1825	87.34	86.09			Geometric SD factor	3.54	4.661	5.311				Geometric SD factor	3.54	3.348	5.311
Geometric SD factor	3.642	2.668	5.169
Dunn's multiple comparisons test	Rank sum diff,	Significant?	Summary	Adjusted P Value		Dunn's multiple comparisons test	Rank sum diff,	Significant?	Summary	Adjusted P Value			Dunn's multiple comparisons test	Rank sum diff,	Significant?	Summary	Adjusted P Value
BA.2 vs. BA.2.86 ins144Y	27.5	Yes	****	<0,0001		BA.2 vs. BA.2.86 S157F	26	Yes	***	0.0001			BA.2 vs. BA.2.86 G158R	28	Yes	****	<0,0001
BA.2 vs. BA.2.86	26.5	Yes	****	<0,0001		BA.2 vs. BA.2.86	31	Yes	****	<0,0001			BA.2 vs. BA.2.86	32	Yes	****	<0,0001
BA.2.86 ins144Y vs. BA.2.86	-1	No	ns	>0,9999		BA.2.86 S157F vs. BA.2.86	5	No	ns	>0,9999			BA.2.86 G158R vs. BA.2.86	4	No	ns	>0,9999
Participant number	BA.2	BA.2.86 insN211	BA.2.86			Participant number	BA.2	BA.2.86 F216L	BA.2.86				Participant number	BA.2	BA.2.86 N245H	BA.2.86
1	1497	2875	127			1	1497	35.34	127				1	1497	35.81	127
2	2985	447.3	47.98			2	2985	241.4	47.98				2	2985	290.4	47.98
3	12983	1922	1138			3	12983	2334	1138				3	12983	1927	1138
4	1041	10	10			4	1041	90.2	10				4	1041	62.36	10
5	5200	99.17	150			5	5200	115.1	150				5	5200	80.54	150
6	724.1	10	20.51			6	724.1	34.38	20.51				6	724.1	27.21	20.51
7	6557	137.8	10			7	6557	98.01	10				7	6557	97.46	10
8	885.1	4091	40.83			8	885.1	211.2	40.83				8	885.1	160.5	40.83
9	633.7	10	10			9	633.7	46.84	10				9	633.7	95.08	10
10	1638	41.2	10			10	1638	166.8	10				10	1638	174.9	10
11	561.4	98.4	13.17			11	561.4	10	13.17				11	561.4	10	13.17
12	5709	606.7	198.9			12	5709	753.7	198.9				12	5709	461.1	198.9
13	2345	10	141.3			13	2345	151.3	141.3				13	2345	142.9	141.3
14	1622	210	200.4			14	1622	106.7	200.4				14	1622	88.94	200.4
15	4295	7455	812.6			15	4295	414.8	812.6				15	4295	131.7	812.6
16	3009	186.9	538.5			16	3009	2138	538.5				16	3009	752.2	538.5
17	2708	186.9	120.2			17	2708	56.43	120.2				17	2708	82.55	120.2
18	8227	2724	935			18	8227	1301	935				18	8227	644.6	935
19	60.79	10	10			19	60.79	232.8	10				19	60.79	232.4	10
20	327.6	10	183			20	327.6	224.9	183				20	327.6	10	183
	3059	10	3430			Number of values	20	20	20				Number of values	20	20	20
Number of values	21	21	21
						Minimum	60.79	10	10				Minimum	60.79	10	10
Minimum	60.79	10	10			Maximum	12983	2334	1138				Maximum	12983	1927	1138
Maximum	12983	7455	3430			Range	12922	2324	1128				Range	12922	1917	1128
Range	12922	7445	3420
						Mean	3150	438.1	235.9				Mean	3150	275.4	235.9
Mean	3146	1007	388			Std. Deviation	3248	685.2	340.1				Std. Deviation	3248	439.4	340.1
Std. Deviation	3165	1886	771.8			Std. Error of Mean	726.2	153.2	76.06				Std. Error of Mean	726.2	98.26	76.06
Std. Error of Mean	690.7	411.5	168.4
						Geometric mean	1774	171.4	77.31				Geometric mean	1774	121.7	77.31
Geometric mean	1821	134.5	92.61			Geometric SD factor	3.54	4.097	5.311				Geometric SD factor	3.54	3.82	5.311
Geometric SD factor	3.448	10.03	6.208
Dunn's multiple comparisons test	Rank sum diff,	Significant?	Summary	Adjusted P Value		Dunn's multiple comparisons test	Rank sum diff,	Significant?	Summary	Adjusted P Value			Dunn's multiple comparisons test	Rank sum diff,	Significant?	Summary	Adjusted P Value
BA.2 vs. BA.2.86 insN211	21.5	Yes	**	0.0027		BA.2 vs. BA.2.86 F216L	24	Yes	***	0.0004			BA.2 vs. BA.2.86 N245H	26	Yes	***	0.0001
BA.2 vs. BA.2.86	29.5	Yes	****	<0,0001		BA.2 vs. BA.2.86	33	Yes	****	<0,0001			BA.2 vs. BA.2.86	31	Yes	****	<0,0001
BA.2.86 insN211 vs. BA.2.86	8	No	ns	0.6511		BA.2.86 F216L vs. BA.2.86	9	No	ns	0.4642			BA.2.86 N245H vs. BA.2.86	5	No	ns	>0,9999
Participant number	BA.2	BA.2.86 D264A	BA.2.86
1	1497	187.6	127
2	2985	189.6	47.98
3	12983	464.8	1138
4	1041	10	10
5	5200	131.2	150
6
7	6557	67.84	10
8
9	633.7	10	10
10	1638	147.1	10
11	561.4	55.95	13.17
12	5709	497.3	198.9
13	2345	175	141.3
14	1622	124.5	200.4
15	4295	291.9	812.6
16	3009	752.8	538.5
17	2708	144.6	120.2
18	8227	10	935
19	60.79	10	10
20	327.6	213.6	183
21	3059	272.1	3430
22	1162	10	96.24
23	224.4	10	50.61
24	100	213.6	10
25	5106	98.34	100.1
Number of values	23	23	23
Minimum	60.79	10	10
Maximum	12983	752.8	3430
Range	12922	742.8	3420
Mean	3089	177.7	362.7
Std. Deviation	3126	184.5	740.7
Std. Error of Mean	651.7	38.47	154.4
Geometric mean	1614	87.86	91.06
Geometric SD factor	4.048	4.229	5.881
Dunn's multiple comparisons test	Rank sum diff,	Significant?	Summary	Adjusted P Value
BA.2 vs. BA.2.86 D264A	30.5	Yes	****	<0,0001
BA.2 vs. BA.2.86	32.5	Yes	****	<0,0001
BA.2.86 D264A vs. BA.2.86	2	No	ns	>0,9999

## Sheet: Figure 4A and 4B 
	Figure 4A:Neutralisation titers for RBD specific BA.2.86pp mutants pre XBB.1.5 adapted vaccine
	Pseudoviral mutant
Participant number	BA.2	BA.2.86	BA.2.86 V332I	BA.2.86 H339G	BA.2.86 T356K	BA2.86 K403R	BA.2.86 H445V	BA.2.86 S446G	BA.2.86 D450N	BA.2.86 W452L	BA.2.86 K460N	BA.2.86 K481N	BA.2.86 Δ483V	BA.2.86 K484A	BA.2.86 P486F	BA.2.86 Q493R
1	1497	127	10	178	393.9	16.84	278.7	179.9	185.4	101.6	298.5	157.4	272.9	179.9	486.7	87.84
2	2985	47.98	10	111	312.8	78.78	116.4	196	128.5	69.85	462.6	126.2	79.57	169.5	547.7	98.91
3	12983	1138	395.8	491.2	9345	319.3	904.8		1094	381.1	1445	1075	6423	2246	1286	127.3
4	1041	10	42.64	65.04	60.8	62.06	30.86	24.27	10	10	91.26	22.33	10.41	28.71	98.31	32.5
5	5200	150	62.4	10	34.07	10.32	88.39	40.4	108.7	95.69	171.2	112.8	138.4	115.3	10	30.86
6	724.1	20.51	29.85	80.77	111.4	97.75	69.97	10	96.52	34.49	221.7	96.02	57.26	10	119	10
7	6557	10	97.42	46.77	114	40.76	10	10	54.64	67.3	118.6	64.33	12.77	424.1	324.2	10
8	885.1	40.83	73.2	167.5	401.8	55.96	121.9	10	132.4	262.6	387.7	74.03	1030	1669	812.4	84.83
9	633.7	10	10	10	159.2	10	51.84		75.39	64	53.96	70.73	85.69		10	97.27
10	1638	10	109.5	52.46	58.85	10	21.35	10	98.18	95.89	85.88	98.18	75.79		46.02	51.95
11	561.4	13.17	16.87	55.5	165.1	43.91	98.83		93.96	79.36	126.8	55.78	131.1	10	84.04	10
12	5709	198.9	390.2	351.6	630.1	19.94	309.6	1645	291.2	548	2361	567.3	1631	218.7	540.1	98.61
13	2345	141.3	17.01	10	208.4	2606	131.8	135.7	57.43	84.62	1020	43.86	209.4	278.9	375.1	43.92
14	1622	200.4	34.85	125.8	161	183.6	74.15	116.8	97.85	10	203	111.1	352.4	147	85.53	59.96
15	4295	812.6	164.9	224.7	1809	201.7	147.7	689.8	144.4	246	340.3	121.8	776.7	839.6	915	15.55
16	3009	538.5	821.3	126.8	3419	380	1081	1638	1707	1925	742.8	458	4291	2532	962	584.4
17	2708	120.2	79.28	1624	306.7	31.25	48.72	10	144.4	30.47	117.7	66.04	135.8	699.1	295	10
18	8227	935	404	448.7	810.5	882.2	1230	1008	10	615.8	534.1	481.6	4155	1626		222.7
19	60.79	10	94.98	98.1	31.49	10	10		30.8	10	96.21	45.55	48.09	35.1	98.21	71.87
20	327.6	183	77.21	99.09	354.6	98.49	10	56.96	133.1	115.6	166.9	174.2	166	269.8		97.22
21	3059	3430	153.9									192.8	497.9
22	1162	96.24	43.74
23	224.4	50.61	69.39
24	100	10	77.21
25	5106	100.1	98.92
26	1412	100.5
27	15969	494.3
28	655.6	97.74
29	2510	175.4
30	2161	199
Number of values	30	30	25	20	20	20	20	16	20	20	20	21	21	18	18	20
Minimum	60.79	10	10	10	31.49	10	10	10	10	10	53.96	22.33	10.41	10	10	10
Maximum	15969	3430	821.3	1624	9345	2606	1230	1645	1707	1925	2361	1075	6423	2532	1286	584.4
Range	15908	3420	811.3	1614	9314	2596	1220	1635	1697	1915	2307	1053	6413	2522	1276	574.4
Mean	3179	315.7	135.4	218.9	944.4	257.9	241.8	361.3	234.7	242.4	452.3	200.7	980	638.8	394.2	92.28
Std. Deviation	3718	655	184.7	358.3	2131	589.3	370.4	571.6	415.7	432.6	573	251.7	1756	812	382.8	127
Std. Error of Mean	678.9	119.6	36.94	80.11	476.6	131.8	82.82	142.9	92.96	96.74	128.1	54.92	383.2	191.4	90.23	28.39
Geometric mean	1646.28	94.17	69.41	100.19	276.52	68.57	92.63	83.74	106.13	95.1	262.04	122.54	242.11	230.19	195.9	51.54
Rounded Geometric Mean	1646	94	69	100	277	69	93	84	106	95	262	123	242	230	196	52
Geometric SD factor	3.736	5.037	3.292	3.735	4.328	4.805	4.28	6.615	3.402	3.804	2.781	2.589	5.979	5.596	4.34	3.067
Fold reduction to BA.2		18	24	16	6	24	18	20	16	17	6	13	7	7	8	32
Figure 4B: Individual neutralisation titers for pseudoviruses used in pairwise analysis with BA.2 and BA.2.86
Participant number	BA.2	BA.2.86 V332I	BA.2.86				Participant number	BA.2	BA.2.86 H339G	BA.2.86			Participant number	BA.2	BA.2.86 T356K	BA.2.86
1	1497	10	127				1	1497	178	127			1	1497	393.9	127
2	2985	10	47.98				2	2985	111	47.98			2	2985	312.8	47.98
3	12983	395.8	1138				3	12983	491.2	1138			3	12983	9345	1138
4	1041	42.64	10				4	1041	65.04	10			4	1041	60.8	10
5	5200	62.4	150				5	5200	10	150			5	5200	34.07	150
6	724.1	29.85	20.51				6	724.1	80.77	20.51			6	724.1	111.4	20.51
7	6557	97.42	10				7	6557	46.77	10			7	6557	114	10
8	885.1	73.2	40.83				8	885.1	167.5	40.83			8	885.1	401.8	40.83
9	633.7	10	10				9	633.7	10	10			9	633.7	159.2	10
10	1638	109.5	10				10	1638	52.46	10			10	1638	58.85	10
11	561.4	16.87	13.17				11	561.4	55.5	13.17			11	561.4	165.1	13.17
12	5709	390.2	198.9				12	5709	351.6	198.9			12	5709	630.1	198.9
13	2345	17.01	141.3				13	2345	10	141.3			13	2345	208.4	141.3
14	1622	34.85	200.4				14	1622	125.8	200.5			14	1622	161	200.5
15	4295	164.9	812.6				15	4295	224.7	812.6			15	4295	1809	812.6
16	3009	821.3	538.5				16	3009	126.8	538.5			16	3009	3419	538.5
17	2708	79.28	120.2				17	2708	1624	120.2			17	2708	306.7	120.2
18	8227	404	935				18	8227	448.7	935			18	8227	810.5	935
19	60.79	94.98	10				19	60.79	98.1	10			19	60.79	31.49	10
20	327.6	77.21	183				20	327.6	99.09	183			20	327.6	354.6	183
21	3059	153.9	3430				Number of values	20	20	20			Number of values	20	20	20
22	1162	43.74	96.24
23	224.4	69.39	50.61				Minimum	60.79	10	10			Minimum	60.79	31.49	10
24	100	77.21	10				Maximum	12983	1624	1138			Maximum	12983	9345	1138
25	5106	98.92	100.1				Range	12922	1614	1128			Range	12922	9314	1128
Number of values	25	25	25
							Mean	3150	218.9	235.9			Mean	3150	944.4	235.9
Minimum	60.79	10	10				Std. Deviation	3248	358.3	340.1			Std. Deviation	3248	2131	340.1
Maximum	12983	821.3	3430				Std. Error of Mean	726.2	80.11	76.06			Std. Error of Mean	726.2	476.6	76.06
Range	12922	811.3	3420
							Geometric mean	1774	100.2	77.31			Geometric mean	1774	276.5	77.31
Mean	2906	135.4	336.2				Geometric SD factor	3.54	3.735	5.311			Geometric SD factor	3.54	4.328	5.311
Std. Deviation	3059	184.7	715.1
Std. Error of Mean	611.8	36.94	143
Geometric mean	1526	69.41	83.08
Geometric SD factor	3.869	3.292	5.632
Dunn's multiple comparisons test	Rank sum diff,	Significant?	Summary	Adjusted P Value			Dunn's multiple comparisons test	Rank sum diff,	Significant?	Summary	Adjusted P Value		Dunn's multiple comparisons test	Rank sum diff,	Significant?	Summary	Adjusted P Value
BA.2 vs. BA.2.86 V332I	35.5	Yes	****	<0,0001			BA.2 vs. BA.2.86 H339G	26.5	Yes	****	<0,0001		BA.2 vs. BA.2.86 T356K	19	Yes	**	0.008
BA.2 vs. BA.2.86	33.5	Yes	****	<0,0001			BA.2 vs. BA.2.86	30.5	Yes	****	<0,0001		BA.2 vs. BA.2.86	35	Yes	****	<0,0001
BA.2.86 V332I vs. BA.2.86	-2	No	ns	>0,9999			BA.2.86 H339G vs. BA.2.86	4	No	ns	>0,9999		BA.2.86 T356K vs. BA.2.86	16	Yes	*	0.0342
Participant number	BA.2	BA2.86 K403R	BA.2.86				Participant number	BA.2	BA.2.86 H445V	BA.2.86			Participant number	BA.2	BA.2.86 S446G	BA.2.86
1	1497	16.84	127				1	1497	278.7	127			1	1497	179.9	127
2	2985	78.78	47.98				2	2985	116.4	47.98			2	2985	196	47.98
3	12983	319.3	1138				3	12983	904.8	1138			3
4	1041	62.06	10				4	1041	30.86	10			4	1041	24.27	10
5	5200	10.32	150				5	5200	88.39	150			5	5200	40.4	150
6	724.1	97.75	20.51				6	724.1	69.97	20.51			6	724.1	10	20.51
7	6557	40.76	10				7	6557	10	10			7	6557	10	10
8	885.1	55.96	40.83				8	885.1	121.9	40.83			8	885.1	10	40.83
9	633.7	10	10				9	633.7	51.84	10			9
10	1638	10	10				10	1638	21.35	10			10	1638	10	10
11	561.4	43.91	13.17				11	561.4	98.83	13.17			11
12	5709	19.94	198.9				12	5709	309.6	198.9			12	5709	1645	198.9
13	2345	2606	141.3				13	2345	131.8	141.3			13	2345	135.7	141.3
14	1622	183.6	200.5				14	1622	74.15	200.5			14	1622	116.8	200.5
15	4295	201.7	812.6				15	4295	147.7	812.6			15	4295	689.8	812.6
16	3009	380	538.5				16	3009	1081	538.5			16	3009	1638	538.5
17	2708	31.25	120.2				17	2708	48.72	120.2			17	2708	10	120.2
18	8227	882.2	935				18	8227	1230	935			18	8227	1008	935
19	60.79	10	10				19	60.79	10	10			19
20	327.6	98.49	183				20	327.6	10	183			20	327.6	56.96	183
Number of values	20	20	20				Number of values	20	20	20			Number of values	16	16	16
Minimum	60.79	10	10				Minimum	60.79	10	10			Minimum	327.6	10	10
Maximum	12983	2606	1138				Maximum	12983	1230	1138			Maximum	8227	1645	935
Range	12922	2596	1128				Range	12922	1220	1128			Range	7899	1635	925
Mean	3150	257.9	235.9				Mean	3150	241.8	235.9			Mean	3048	361.3	221.6
Std. Deviation	3248	589.3	340.1				Std. Deviation	3248	370.4	340.1			Std. Deviation	2323	571.6	286.3
Std. Error of Mean	726.2	131.8	76.06				Std. Error of Mean	726.2	82.82	76.06			Std. Error of Mean	580.8	142.9	71.57
Geometric mean	1774	68.57	77.31				Geometric mean	1774	92.63	77.31			Geometric mean	2217	83.74	94.26
Geometric SD factor	3.54	4.805	5.311				Geometric SD factor	3.54	4.28	5.311			Geometric SD factor	2.432	6.761	4.469
													Dunn's multiple comparisons test	Rank sum diff,	Significant?	Summary	Adjusted P Value
Dunn's multiple comparisons test	Rank sum diff,	Significant?	Summary	Adjusted P Value			Dunn's multiple comparisons test	Rank sum diff,	Significant?	Summary	Adjusted P Value		BA.2 vs. BA.2.86 S446G	25	Yes	****	<0,0001
BA.2 vs. BA2.86 K403R	29.5	Yes	****	<0,0001			BA.2 vs. BA.2.86 H445V	28	Yes	****	<0,0001		BA.2 vs. BA.2.86	23	Yes	***	0.0001
BA.2 vs. BA.2.86	27.5	Yes	****	<0,0001			BA.2 vs. BA.2.86	32	Yes	****	<0,0001		BA.2.86 S446G vs. BA.2.86	-2	No	ns	>0,9999
BA2.86 K403R vs. BA.2.86	-2	No	ns	>0,9999			BA.2.86 H445V vs. BA.2.86	4	No	ns	>0,9999
Participant number	BA.2	BA.2.86 D450N	BA.2.86				Participant number	BA.2	BA.2.86 W452L	BA.2.86			Participant number	BA.2	BA.2.86 K460N	BA.2.86
1	1497	185.4	127				1	1497	101.6	127			1	1497	298.5	127
2	2985	128.5	47.98				2	2985	69.85	47.98			2	2985	462.6	47.98
3	12983	1094	1138				3	12983	381.1	1138			3	12983	1445	1138
4	1041	10	10				4						4	1041	91.26	10
5	5200	108.7	150				5	5200	95.69	150			5	5200	171.2	150
6	724.1	96.52	20.51				6	724.1	34.49	20.51			6	724.1	221.7	20.51
7	6557	54.64	10				7	6557	67.3	10			7	6557	118.6	10
8	885.1	132.4	40.83				8	885.1	262.6	40.83			8	885.1	387.7	40.83
9	633.7	75.39	10				9	633.7	64	10			9	633.7	53.96	10
10	1638	98.18	10				10	1638	95.89	10			10	1638	85.88	10
11	561.4	93.96	13.17				11	561.4	79.36	13.17			11	561.4	126.8	13.17
12	5709	291.2	198.9				12	5709	548	198.9			12	5709	2361	198.9
13	2345	57.43	141.3				13	2345	84.62	141.3			13	2345	1020	141.3
14	1622	97.85	200.5				14	1622	10	200.5			14	1622	203	200.5
15	4295	144.4	812.6				15	4295	246	812.6			15	4295	340.3	812.6
16							16	3009	1925	538.5			16	3009	742.8	538.5
17	2708	144.4	120.2				17	2708	30.47	120.2			17	2708	117.7	120.2
18	8227	10	935				18	8227	615.8	935			18	8227	534.1	935
19	60.79	30.8	10				19	60.79	10	10			19	60.79	96.21	10
20	327.6	133.1	183				20	327.6	115.6	183			20	327.6	166.9	183
Number of values	19	19	19				Number of values	19	19	19			Number of values	20	20	20
Minimum	60.79	10	10				Minimum	60.79	10	10			Minimum	60.79	53.96	10
Maximum	12983	1094	1138				Maximum	12983	1925	1138			Maximum	12983	2361	1138
Range	12922	1084	1128				Range	12922	1915	1128			Range	12922	2307	1128
Mean	3158	157.2	219.9				Mean	3261	254.6	247.8			Mean	3150	452.3	235.9
Std. Deviation	3336	236	341.7				Std. Deviation	3297	440.9	345.2			Std. Deviation	3248	573	340.1
Std. Error of Mean	765.4	54.13	78.39				Std. Error of Mean	756.4	101.2	79.19			Std. Error of Mean	726.2	128.1	76.06
Geometric mean	1726	91.69	69.8				Geometric mean	1825	107.1	86.1			Geometric mean	1774	262	77.31
Geometric SD factor	3.642	2.896	5.208				Geometric SD factor	3.642	3.804	5.169			Geometric SD factor	3.54	2.781	5.311
Dunn's multiple comparisons test	Rank sum diff,	Significant?	Summary	Adjusted P Value			Dunn's multiple comparisons test	Rank sum diff,	Significant?	Summary	Adjusted P Value		Dunn's multiple comparisons test	Rank sum diff,	Significant?	Summary	Adjusted P Value
BA.2 vs. BA.2.86 D450N	26.5	Yes	****	<0,0001			BA.2 vs. BA.2.86 W452L	28.5	Yes	****	<0,0001		BA.2 vs. BA.2.86 K460N	22	Yes	**	0.0015
BA.2 vs. BA.2.86	30.5	Yes	****	<0,0001			BA.2 vs. BA.2.86	28.5	Yes	****	<0,0001		BA.2 vs. BA.2.86	35	Yes	****	<0,0001
BA.2.86 D450N vs. BA.2.86	4	No	ns	>0,9999			BA.2.86 W452L vs. BA.2.86	0	No	ns	>0,9999		BA.2.86 K460N vs. BA.2.86	13	No	ns	0.1195
Participant number	BA.2	BA.2.86 K481N	BA.2.86				Participant number	BA.2	BA.2.86 Δ483Y	BA.2.86			Participant number	BA.2	BA.2.86 K484A	BA.2.86
1	1497	157.4	127				1	1497	272.9	127			1	1497	179.9	127
2	2985	126.2	47.98				2	2985	79.57	47.98			2	2985	169.5	47.98
3	12983	1075	1138				3	12983	6423	1138			3	12983	2246	1138
4	1041	22.33	10				4	1041	10.41	10			4	1041	28.71	10
5	5200	112.8	150				5	5200	138.4	150			5	5200	115.3	150
6	724.1	96.02	20.51				6	724.1	57.26	20.51			6	724.1	10	20.51
7	6557	64.33	10				7	6557	12.77	10			7	6557	424.1	10
8	885.1	74.03	40.83				8	885.1	1030	40.83			8	885.1	1669	40.83
9	633.7	70.73	10				9	633.7	85.69	10			9
10	1638	98.18	10				10	1638	75.79	10			10	1638
11	561.4	55.78	13.17				11	561.4	131.1	13.17			11	561.4	10	13.17
12	5709	567.3	198.9				12	5709	1631	198.9			12	5709	218.7	198.9
13	2345	43.86	141.3				13	2345	209.4	141.3			13	2345	278.9	141.3
14	1622	111.1	200.5				14	1622	352.4	200.5			14	1622	147	200.5
15	4295	121.8	812.6				15	4295	776.7	812.6			15	4295	839.6	812.6
16	3009	458	538.5				16	3009	4291	538.5			16	3009	2532	538.5
17	2708	66.04	120.2				17	2708	135.8	120.2			17	2708	699.1	120.2
18	8227	481.6	935				18	8227	4155	935			18	8227	1626	935
19	60.79	45.55	10				19	60.79	48.09	10			19	60.79	35.1	10
20	327.6	174.2	183				20	327.6	166	183			20	327.6	269.8	183
21	3059	192.8	3430				21	3059	497.9	3430			Number of values	18	18	18
Number of values	21	21	21				Number of values	21	21	21
													Minimum	60.79	10	10
Minimum	60.79	22.33	10				Minimum	60.79	10.41	10			Maximum	12983	2532	1138
Maximum	12983	1075	3430				Maximum	12983	6423	3430			Range	12922	2522	1128
Range	12922	1053	3420				Range	12922	6413	3420
													Mean	3374	638.8	261
Mean	3146	200.7	388				Mean	3146	980	388			Std. Deviation	3351	812	350.2
Std. Deviation	3165	251.7	771.8				Std. Deviation	3165	1756	771.8			Std. Error of Mean	789.8	191.4	82.54
Std. Error of Mean	690.7	54.92	168.4				Std. Error of Mean	690.7	383.2	168.4
													Geometric mean	1887	230.2	97.04
Geometric mean	1821	122.5	92.61				Geometric mean	1821	242.1	92.61			Geometric SD factor	3.711	5.596	4.968
Geometric SD factor	3.448	2.589	6.208				Geometric SD factor	3.448	5.896	6.208
													Dunn's multiple comparisons test	Rank sum diff,	Significant?	Summary	Adjusted P Value
							Uncorrected Dunn's test	Rank sum diff,	Significant?	Summary	Individual P Value		BA.2 vs. BA.2.86 K484A	20	Yes	**	0.0026
Dunn's multiple comparisons test	Rank sum diff,	Significant?	Summary	Adjusted P Value			BA.2 vs. BA.2.86 Δ483Y	20	Yes	**	0.002		BA.2 vs. BA.2.86	31	Yes	****	<0,0001
BA.2 vs. BA.2.86 K481N	30	Yes	****	<0,0001			BA.2 vs. BA.2.86	34	Yes	****	<0,0001		BA.2.86 K484A vs. BA.2.86	11	No	ns	0.2003
BA.2 vs. BA.2.86	30	Yes	****	<0,0001			BA.2.86 Δ483Y vs. BA.2.86	14	Yes	*	0.0308
BA.2.86 K481N vs. BA.2.86	0	No	ns	>0,9999
Participant number	BA.2	BA.2.86 P486F	BA.2.86				Participant number	BA.2	BA.2.86 Q493R	BA.2.86
1	1497	486.7	127				1	1497	87.84	127
2	2985	547.7	47.98				2	2985	98.91	47.98
3	12983	1286	1138				3	12983	127.3	1138
4	1041	98.31	10				4	1041	32.5	10
5	5200	10	150				5	5200	30.86	150
6	724.1	119	20.51				6	724.1	10	20.51
7	6557	324.2	10				7	6557	10	10
8	885.1	812.4	40.83				8	885.1	84.83	40.83
9	633.7	10	10				9	633.7	97.27	10
10	1638	46.02	10				10	1638	51.95	10
11	561.4	84.04	13.17				11	561.4	10	13.17
12	5709	540.1	198.9				12	5709	98.61	198.9
13	2345	375.1	141.3				13	2345	43.92	141.3
14	1622	85.53	200.5				14	1622	59.96	200.5
15	4295	915	812.6				15	4295	15.55	812.6
16	3009	962	538.5				16	3009	584.4	538.5
17	2708	295	120.2				17	2708	10	120.2
18	8227						18	8227	222.7	935
19	60.79	98.21	10				19	60.79	71.87	10
							20	327.6	97.22	183
							Number of values	20	20	20
Number of values	18	18	18
							Minimum	60.79	10	10
Minimum	60.79	10	10				Maximum	12983	584.4	1138
Maximum	12983	1286	1138				Range	12922	574.4	1128
Range	12922	1276	1128
							Mean	3150	92.28	235.9
Mean	3025	394.2	200				Std. Deviation	3248	127	340.1
Std. Deviation	3128	382.8	314.7				Std. Error of Mean	726.2	28.39	76.06
Std. Error of Mean	737.3	90.23	74.17
							Geometric mean	1774	51.54	77.31
Geometric mean	1790	195.9	64.17				Geometric SD factor	3.54	3.067	5.311
Geometric SD factor	3.375	4.34	5.125
							Dunn's multiple comparisons test	Rank sum diff,	Significant?	Summary	Adjusted P Value
Dunn's multiple comparisons test	Rank sum diff,	Significant?	Summary	Adjusted P Value			BA.2 vs. BA.2.86 Q493R	30.5	Yes	****	<0,0001
BA.2 vs. BA.2.86 P486F	18.5	Yes	**	0.0061			BA.2 vs. BA.2.86	26.5	Yes	****	<0,0001
BA.2 vs. BA.2.86	32.5	Yes	****	<0,0001			BA.2.86 Q493R vs. BA.2.86	-4	No	ns	>0,9999
BA.2.86 P486F vs. BA.2.86	14	No	ns	0.0589

## Sheet: Figure 5A and 5B 
	Figure 5A: Neutralisation titers for S1/S2 specific BA.2.86pp mutants pre XBB.1.5 adapted vaccine
	Pseudoviral mutant
Participant number	BA.2	BA.2.86	BA 2.86 K554E	BA.2.86 V570A	BA.2.86 S621P	BA.2.86 R681H	BA.2.86 F939S	BA.2.86 L1143P
1	1497	127	193.5	140.9	1753	198.4	262.2	159.1
2	2985	47.98	42.14	127.5	857.3	10	29.64	130.6
3	12983	1138	1009	635.9	2844		471.5	1857
4	1041	10	10	13.21	10.62	10	10	10
5	5200	150	15.59	99.36	217.8	18.57	41.76	10
6	724.1	20.51	61.3	97.95	95.82	10	56.66	10
7	6557	10	98.05	40.27	80.82	10	78.14	10
8	885.1	40.83	82.29	2521	3106	445.4	106.7	190.4
9	633.7	10	10	97.28	71.69	10	92.87	96.97
10	1638	10	10	10	96.94	96.84	94.07	37
11	561.4	13.17	42.16	63.26	142.3	29.81	11.81	30.06
12	5709	198.9	512.6	699.8	1008	415.6	348.4	762.3
13	2345	141.3	134.4	10	6190	152	92.63	10
14	1622	200.4	362.7	119	232.3	156.2	104.6	46.2
15	4295	812.6	1018	235.5	364.1	579.1	192.4	27.87
16	3009	538.5	475.9	99.04		1447	613.8	2021
17	2708	120.2	246.8	10	4333	113.1	10	118.5
18	8227	935	2504	1772	7411	772.3	10389	441.4
19	60.79	10	96.04	94.13	227.1	10	97.79	10
20	327.6	183	1313	85.05	45.11	107.4	156.7	63.05
21	3059	3430	224.5	329.5	1580	225.1
22	1162	96.24				96.93
23	224.4	50.61				56.13
24	100	10
25	5106	100.1
26	1412	100.5
27	15969	494.3
28	655.6	97.74
29	2510	175.4
30	2161	199
Number of values	30	30	21	21	20	22	20	20
Minimum	60.79	10	10	10	10.62	10	10	10
Maximum	15969	3430	2504	2521	7411	1447	10389	2021
Range	15908	3420	2494	2511	7400	1437	10379	2011
Mean	3179	315.7	403	347.7	1533	225.9	663	302.1
Std. Deviation	3718	655	610.7	637.4	2181	342.2	2295	589.2
Std. Error of Mean	678.9	119.6	133.3	139.1	487.7	72.96	513.1	131.7
Geometric mean	1646.28	94.17	135.24	110.62	437	78.22	108.08	68.51
Rounded Geometric Mean	1646	94	135	111	437	78	108	69
Geometric SD factor	3.736	5.037	5.306	4.792	6.987	5.067	3.336	5.778
Fold change to BA.2		18	12	15	4	21	15	24
Figure 5B: Individual neutralisation titers for pseudoviruses used in pairwise analysis with BA.2 and BA.2.86
Participant number	BA.2	BA 2.86 K554E	BA.2.86			Participant number	BA.2	BA.2.86 V570A	BA.2.86			Participant number	BA.2	BA.2.86 S621P	BA.2.86
1	1497	193.5	127			1	1497	140.9	127			1	1497	1753	127
2	2985	42.14	47.98			2	2985	127.5	47.98			2	2985	857.3	47.98
3	12983	1009	1138			3	12983	635.9	1138			3	12983	2844	1138
4	1041	10	10			4	1041	13.21	10			4	1041	10.62	10
5	5200	15.59	150			5	5200	99.36	150			5	5200	217.8	150
6	724.1	61.3	20.51			6	724.1	97.95	20.51			6	724.1	95.82	20.51
7	6557	98.05	10			7	6557	40.27	10			7	6557	80.82	10
8	885.1	82.29	40.83			8	885.1	2521	40.83			8	885.1	3106	40.83
9	633.7	10	10			9	633.7	97.28	10			9	633.7	71.69	10
10	1638	10	10			10	1638	10	10			10	1638	96.94	10
11	561.4	42.16	13.17			11	561.4	63.26	13.17			11	561.4	142.3	13.17
12	5709	512.6	198.9			12	5709	699.8	198.9			12	5709	1008	198.9
13	2345	134.4	141.3			13	2345	10	141.3			13	2345	6190	141.3
14	1622	362.7	200.4			14	1622	119	200.4			14	1622	232.3	200.4
15	4295	1018	812.6			15	4295	235.5	812.6			15	4295	364.1	812.6
16	3009	475.9	538.5			16	3009	99.04	538.5			16
17	2708	246.8	120.2			17	2708	10	120.2			17	2708	4333	120.2
18	8227	2504	935			18	8227	1772	935			18	8227	7411	935
19	60.79	96.04	10			19	60.79	94.13	10			19	60.79	227.1	10
20	327.6	1313	183			20	327.6	85.05	183			20	327.6	45.11	183
21	3059	224.5	3430			21	3059	329.5	3430			21	3059	1580	3430
Number of values	21	21	21			Number of values	21	21	21			Number of values	20	20	20
Minimum	60.79	10	10			Minimum	60.79	10	10			Minimum	60.79	10.62	10
Maximum	12983	2504	3430			Maximum	12983	2521	3430			Maximum	12983	7411	3430
Range	12922	2494	3420			Range	12922	2511	3420			Range	12922	7400	3420
Mean	3146	403	388			Mean	3146	347.7	388			Mean	3153	1533	380.4
Std. Deviation	3165	610.7	771.8			Std. Deviation	3165	637.4	771.8			Std. Deviation	3247	2181	791.1
Std. Error of Mean	690.7	133.3	168.4			Std. Error of Mean	690.7	139.1	168.4			Std. Error of Mean	726.1	487.7	176.9
Geometric mean	1821	135.2	92.61			Geometric mean	1821	110.6	92.61			Geometric mean	1776	437	84.81
Geometric SD factor	3.448	5.306	6.208			Geometric SD factor	3.448	4.792	6.208			Geometric SD factor	3.542	6.326	6.215
Dunn's multiple comparisons test	Rank sum diff,	Significant?	Summary	Adjusted P Value		Dunn's multiple comparisons test	Rank sum diff,	Significant?	Summary	Adjusted P Value		Dunn's multiple comparisons test	Rank sum diff,	Significant?	Summary	Adjusted P Value
BA.2 vs. BA 2.86 K554E	23.5	Yes	***	0.0009		BA.2 vs. BA.2.86 V570A	25.5	Yes	***	0.0002		BA.2 vs. BA.2.86 S621P	12	No	ns	0.1733
BA.2 vs. BA.2.86	30.5	Yes	****	<0,0001		BA.2 vs. BA.2.86	28.5	Yes	****	<0,0001		BA.2 vs. BA.2.86	30	Yes	****	<0,0001
BA 2.86 K554E vs. BA.2.86	7	No	ns	0.8403		BA.2.86 V570A vs. BA.2.86	3	No	ns	>0,9999		BA.2.86 S621P vs. BA.2.86	18	Yes	*	0.0133
Participant number	BA.2	BA.2.86 R681H	BA.2.86			Participant number	BA.2	BA.2.86 F939S	BA.2.86			Participant number	BA.2	BA.2.86 L1143P	BA.2.86
1	1497	198.4	127			1	1497	262.2	127			1	1497	159.1	127
2	2985	10	47.98			2	2985	29.64	47.98			2	2985	130.6	47.98
3						3	12983	471.5	1138			3	12983	1857	1138
4	1041	10	10			4	1041	10	10			4	1041	10	10
5	5200	18.57	150			5	5200	41.76	150			5	5200	10	150
6	724.1	10	20.51			6	724.1	56.66	20.51			6	724.1	10	20.51
7	6557	10	10			7	6557	78.14	10			7	6557	10	10
8	885.1	445.4	40.83			8	885.1	106.7	40.83			8	885.1	190.4	40.83
9	633.7	10	10			9	633.7	92.87	10			9	633.7	96.97	10
10	1638	96.84	10			10	1638	94.07	10			10	1638	37	10
11	561.4	29.81	13.17			11	561.4	11.81	13.17			11	561.4	30.06	13.17
12	5709	415.6	198.9			12	5709	348.4	198.9			12	5709	762.3	198.9
13	2345	152	141.3			13	2345	92.63	141.3			13	2345	10	141.3
14	1622	156.2	200.4			14	1622	104.6	200.4			14	1622	46.2	200.4
15	4295	579.1	812.6			15	4295	192.4	812.6			15	4295	27.87	812.6
16	3009	1447	538.5			16	3009	613.8	538.5			16	3009	2021	538.5
17	2708	113.1	120.2			17	2708	10	120.2			17	2708	118.5	120.2
18	8227	772.3	935			18	8227	10389	935			18	8227	441.4	935
19	60.79	10	10			19	60.79	97.79	10			19	60.79	10	10
20	327.6	107.4	183			20	327.6	156.7	183			20	327.6	63.05	183
21	3059	225.1	3430			Number of values	20	20	20			Number of values	20	20	20
22	1162	96.93	96.24
23	224.4	56.13	50.61			Minimum	60.79	10	10			Minimum	60.79	10	10
Number of values	22	22	22			Maximum	12983	10389	1138			Maximum	12983	2021	1138
						Range	12922	10379	1128			Range	12922	2011	1128
Minimum	60.79	10	10
Maximum	8227	1447	3430			Mean	3150	663	235.9			Mean	3150	302.1	235.9
Range	8166	1437	3420			Std. Deviation	3248	2295	340.1			Std. Deviation	3248	589.2	340.1
						Std. Error of Mean	726.2	513.1	76.06			Std. Error of Mean	726.2	131.7	76.06
Mean	2476	225.9	325.3
Std. Deviation	2249	342.2	738.9			Geometric mean	1774	108.1	77.31			Geometric mean	1774	68.51	77.31
Std. Error of Mean	479.5	72.96	157.5			Geometric SD factor	3.54	4.907	5.311			Geometric SD factor	3.54	5.778	5.311
Geometric mean	1484	78.22	80.53
Geometric SD factor	3.334	5.067	5.446
						Dunn's multiple comparisons test	Rank sum diff,	Significant?	Summary	Adjusted P Value		Dunn's multiple comparisons test	Rank sum diff,	Significant?	Summary	Adjusted P Value
Dunn's multiple comparisons test	Rank sum diff,	Significant?	Summary	Adjusted P Value		BA.2 vs. BA.2.86 F939S	25.5	Yes	***	0.0002		BA.2 vs. BA.2.86 L1143P	29.5	Yes	****	<0,0001
BA.2 vs. BA.2.86 R681H	32	Yes	****	<0,0001		BA.2 vs. BA.2.86	28.5	Yes	****	<0,0001		BA.2 vs. BA.2.86	30.5	Yes	****	<0,0001
BA.2 vs. BA.2.86	31	Yes	****	<0,0001		BA.2.86 F939S vs. BA.2.86	3	No	ns	>0,9999		BA.2.86 L1143P vs. BA.2.86	1	No	ns	>0,9999
BA.2.86 R681H vs. BA.2.86	-1	No	ns	>0,9999

## Sheet: Figure 6 A-D
							Neutralisation titers for BA.2.86pp mutants post XBB.1.5 adapted vaccine
Participant number	BA.2.86	BA.2	BA.2.86 insMPLF16Δ			Participant number	BA.2.86	BA.2	BA.2.86 ins144Y			Participant number	BA.2.86	BA.2	BA.2.86 K484A
1	7194	12387	4894			1	7194	12387	2413			1	7194	12387	11295
2	6122	5351	3911			2	6122	5351	2364			2	6122	5351	9426
3	38949	185723	20326			3	38949	185723	86429			3	38949	185723	119034
4	2946	10264	1566			4	2946	10264	627.7			4	2946	10264	1607
5	3216	18192	6189			5	3216	18192	3032			5	3216	18192	5216
6	615.4	3951	1465			6	615.4	3951	1747			6	615.4	3951	544.8
7	1840	12869	2600			7	1840	12869	2379			7	1840	12869	5019
8	439.4	1168	1249			8	439.4	1168	1709			8	439.4	1168	10093
9	1120	4180	4985			9	1120	4180	19159			9	1120	4180	14409
10	112.3	1985	339.3			10	112.3	1985	10			10	112.3	1985	24.91
11	3099	11043	6682			11	3099	11043	20023			11	3099	11043	6283
12	11162	137522	2355			12	11162	137522	15907			12	11162	137522	4149
13	1040	2816	1777			13	1040	2816	750.7			13	1040	2816	6353
14	1720	723	1138			14	1720	723	5599			14	1720	723	7711
15	1689	7258	5483			15	1689	7258	16475			15	1689	7258	60000
16	3147	19062	5570			16	3147	19062	2029			16	3147	19062	27147
17	399.8	20605	19205			17						17	399.8	20605	718.3
18	10487	15355	37349			18						18	10487	15355	9399
19	197.1	2889	28874			19						19	197.1	2889	152.6
20	950.9	3725	5883			20						20	950.9	3725	1284
21	5430	33758	88247			21
22	1144	6011	994.4			22	1144	6011	1567			Number of values	20	20	20
23	193	2911	41963			23	193	2911	195.1
24	10	140.8	4222			24	10	140.8	22.63			Minimum	112.3	723	24.91
Number of values	24	24	24			25						Maximum	38949	185723	119034
						26	9110	31531	3458			Range	38837	185000	119009
Minimum	10	140.8	339.3			27	361.2	18192	276.6
Maximum	38949	185723	88247									Mean	4822	23853	14993
Range	38939	185582	87908			Number of values	21	21	21			Std. Deviation	8668	48165	27946
												Std. Error of Mean	1938	10770	6249
Mean	4301	21662	12386			Minimum	10	140.8	10
Std. Deviation	8020	44419	19958			Maximum	38949	185723	86429			Geometric mean	1866	8145	4198
Std. Error of Mean	1637	9067	4074			Range	38939	185582	86419			Geometric SD factor	4.221	4.001	7.195
Geometric mean	1399	6903	4986			Mean	4535	23490	8865
Geometric SD factor	5.815	4.728	3.913			Std. Deviation	8468	47200	18967
						Std. Error of Mean	1848	10300	4139
												Dunn's multiple comparisons test	Rank sum diff,	Significant?	Summary	Adjusted P Value
Dunn's multiple comparisons test	Rank sum diff,	Significant?	Summary	Adjusted P Value		Geometric mean	1450	7068	1843			BA.2.86 vs. BA.2	-23	Yes	***	0.0008
BA.2.86 vs. BA.2	-28	Yes	***	0.0002		Geometric SD factor	6.078	5.113	8.813			BA.2.86 vs. BA.2.86 K484A	-13	No	ns	0.1195
BA.2.86 vs. BA.2.86 insMPLF16Δ	-17	Yes	*	0.0424								BA.2 vs. BA.2.86 K484A	10	No	ns	0.3415
BA.2 vs. BA.2.86 insMPLF16Δ	11	No	ns	0.3371		Dunn's multiple comparisons test	Rank sum diff,	Significant?	Summary	Adjusted P Value
						BA.2.86 vs. BA.2	-24	Yes	***	0.0006
						BA.2.86 vs. BA.2.86 ins144Y	-6	No	ns	>0,9999
						BA.2 vs. BA.2.86 ins144Y	18	Yes	*	0.0164
Participant number	BA.2.86	BA.2	BA.2.86 K554E			Participant number	BA.2.86	BA.2	BA.2.86 S621P			Participant number	BA.2.86	BA.2	BA.2.86 K460N
1	7194	12387	8529			1	7194	12387	15572			1	7194	12387	11591
2	6122	5351	3753			2	6122	5351	59594			2	6122	5351	15551
3	38949	185723	43688			3	38949	185723	55504			3	38949	185723	249684
4	2946	10264	1007			4	2946	10264	2200			4	2946	10264	1650
5	3216	18192	4219			5	3216	18192	2200			5	3216	18192	7831
6	615.4	3951	3727			6	615.4	3951	886.7			6	615.4	3951	1832
7	1840	12869	6530			7	1840	12869	813.1			7	1840	12869	4541
8	439.4	1168	3635			8	439.4	1168	1293			8	439.4	1168	1667
9	1120	4180	15372			9	1120	4180	424.7			9	1120	4180	3059
10	112.3	1985	81.87			10	112.3	1985	305.5			10	112.3	1985	760.7
11	3099	11043	6121			11	3099	11043	23049			11	3099	11043	11307
12	11162	137522	14118			12	11162	137522	14732			12	11162	137522	6623
13	1040	2816	2829			13	1040	2816	2326			13	1040	2816	4569
14	1720	723	1420			14	1720	723	1072			14	1720	723	399.2
15	1689	7258	5779			15	1689	7258	2472			15	1689	7258	2715
16	3147	19062	3386			16	3147	19062	2961			16	3147	19062	2647
17	399.8	20605	1346			17	399.8	20605	498.8			17	399.8	20605	1974
18	10487	15355	16669			18	10487	15355	13699			18	10487	15355	22331
19	197.1	2889	249.8			19	197.1	2889	1687			19	197.1	2889	1811
20	950.9	3725	1558			20	950.9	3725	2329			20	950.9	3725	4101
21	5430	33758	8535			21	5430	33758	4490			21	5430	33758	19689
22	1144	6011	4399			22	1144	6011	2771			22	1144	6011	5990
23	193	2911	303.8			23	193	2911	2096			23	193	2911	527.8
24	10	140.8	53			24	10	140.8	548.5			24	10	140.8	298.2
Number of values	24	24	24			Number of values	24	24	24			25	174.2	53045	149.1
												26	9110	31531	21206
Minimum	10	140.8	53			Minimum	10	140.8	305.5			27	361.2	18192	870.4
Maximum	38949	185723	43688			Maximum	38949	185723	59594			28	195	4439	442.1
Range	38939	185582	43635			Range	38939	185582	59289			Number of values	28	28	28
Mean	4301	21662	6555			Mean	4301	21662	8897			Minimum	10	140.8	149.1
Std. Deviation	8020	44419	9220			Std. Deviation	8020	44419	16133			Maximum	38949	185723	249684
Std. Error of Mean	1637	9067	1882			Std. Error of Mean	1637	9067	3293			Range	38939	185582	249535
Geometric mean	1399	6903	2706			Geometric mean	1399	6903	2834			Mean	4038	22396	14493
Geometric SD factor	5.815	4.728	5.204			Geometric SD factor	5.815	4.728	4.379			Std. Deviation	7577	41613	46564
												Std. Error of Mean	1432	7864	8800
Dunn's multiple comparisons test	Rank sum diff,	Significant?	Summary	Adjusted P Value		Dunn's multiple comparisons test	Rank sum diff,	Significant?	Summary	Adjusted P Value
BA.2.86 vs. BA.2	-35	Yes	****	<0,0001		BA.2.86 vs. BA.2	-31	Yes	****	<0,0001		Geometric mean	1233	7988	3197
BA.2.86 vs. BA.2.86 K554E	-19	Yes	*	0.0183		BA.2.86 vs. BA.2.86 S621P	-14	No	ns	0.1299		Geometric SD factor	5.859	4.58	4.975
BA.2 vs. BA.2.86 K554E	16	No	ns	0.0628		BA.2 vs. BA.2.86 S621P	17	Yes	*	0.0424
												Dunn's multiple comparisons test	Rank sum diff,	Significant?	Summary	Adjusted P Value
												BA.2.86 vs. BA.2	-39	Yes	****	<0,0001
												BA.2.86 vs. BA.2.86 K460N	-24	Yes	**	0.004
												BA.2 vs. BA.2.86 K460N	15	No	ns	0.1351

## Sheet: Supplementary Figure S2
	Neutralisation titers for NTD specific BA.2.86pp mutants post XBB.1.5 adapted vaccine
Supp. Fig 2A
Participant number	BA.2	BA.2.86	BA.2.86 insMPLF16Δ	BA.2.86 T21R	BA.2.86 L50S	BA 2.86 insH69	BA 2.86 insV70	BA.2.86 F127V	BA.2.86 ins144Y	BA.2.86 S157F	BA.2.86 G158R	BA.2.86 N211	BA.2.86 F216L	BA.2.86 N245H	BA.2.86 D264A
1	12387	7194	4894	3011	491.4	1335	1267	1449	2413	1111	739.2	1288	1224	1635	1167
2	5351	6122	3911	2282	9106	2369	5573	5986	2364	2045	2987	5573	5156	5376	18325
3	185723	38949	20326	51074	11584	20159	26669	28108	86429	16944	8186	26669		560.9	25412
4	10264	2946	1566	271.7	289.1	500.6	356.8	4118	627.7	458.9	461.6	356.8	941.2	698.2	729.4
5	18192	3216	6189	4803	1177	4615	1277	4256	3032	2786	3992	1277	6891	3268	3902
6	3951	615.4	1465	421.3	312.7	524.3	283.6	1258	1747	468.6	373.1	283.6	674.2	768.3	481.7
7	12869	1840	2600	933.9	15213	1479	1186	1168	2379	1237	558.5	1186	1351	1243	6107
8	1168	439.4	1249	488.1	562.1	446.4	861.8	479.1	1709	1258	1719	861.8	926.4	2065	1723
9	4180	1120	4985	3696	1203	2159	962.1	1271	19159	1906	1036	2688	4524	2807	1485
10	1985	112.3	339.3	187.6	10	10	68.17	81.46	10	81.88	151.3	10	332.1	82.95	217.1
11	11043	3099	6682	10244	2462	1673	1361	3489	20023	4149	2273	3316	3762	4345	4917
12	137522	11162	2355	1480	1861	652	746.4	1567	15907	1963	61.44	2140	1706	4929	6238
13	2816	1040	1777	1409	532.8	510.4	297	972.7	750.7	1200	916.4	611.6	2216	2354	1348
14	723	1720	1138	605.2	357	448.2	330.6	995.2	5599	549.4	641	310.2	852.1	813.8	736.4
15	7258	1689	5483	3183	815.5	1758	1776	1840	16475	2003	2098	2219	8007	2747	4574
16	19062	3147	5570	1172	786	1348	1769	1085	2029	2080	1943	4284			431.3
17	20605	399.8	19205	202.5	185.8	243.5	320.1	631.6		327.7	270.1	575.4	315.5	225.1	312.5
18	15355	10487	37349	6156	6302	8862	4789	27208		6526	6597	5762	11108	10550	13266
19	2889	197.1	28874	100.9	98.99	198	93.08	567.1		209.1	158.9	181.7	276	336.7	245.2
20	3725	950.9	5883	549	493.1	19499	460.2	5229		902.6	909.2	771.2	1080	1266	1241
21	33758	5430	88247	6082	3699		3536	49010		5006	7999	3265	10515	12045	13325
22	6011	1144	994.4	13386	1679	8497	967.7	4281	1567	2546	1909	1338	4644	4188	4272
23	2911	193	41963	145.6	59.87	308	241.2	548.6	195.1	241.3	192	359	320.7	278.9	281.8
24	140.8	10	4222	77.84	10	10	111	87.9	22.63	10	21.46	59.52	10	10	92.58
25	53045	174.2		292.5	772.1					553.3	739.2		1224	1981	1044
26	31531	9110		3208	3484				3458	5510	4264		6200	5437	5515
27	18192	361.2		363.8	196.7				276.6	413	466.5		847.2	584.9	335.4
28	4439	195		116.8	10	1335	1288	1449		92.33	959.1	1288	6200	97.98	120.6
29	6977	837.9
30	8508	5561
Number of values	30	30	24	28	28	24	25	25	21	28	28	25	26	27	28
Minimum	140.8	10	339.3	77.84	10	10	68.17	81.46	10	10	21.46	10	10	10	92.58
Maximum	185723	38949	88247	51074	15213	20159	26669	49010	86429	16944	8186	26669	11108	12045	25412
Range	185582	38939	87908	50996	15203	20149	26601	48929	86419	16934	8165	26659	11098	12035	25319
Mean	21419	3982	12386	4141	2277	3289	2264	5885	8865	2235	1879	2667	3127	2618	4209
Std. Deviation	40325	7340	19958	9750	3788	5613	5276	11572	18967	3360	2316	5264	3279	3030	6198
Std. Error of Mean	7362	1340	4074	1843	715.9	1146	1055	2314	4139	634.9	437.7	1053	643.1	583.2	1171
Geometric mean	7968.57	1279.89	4986.49	1074.47	588.45	933.03	801.51	1801.46	1843.32	940.75	859.21	971.54	1491.78	1156.91	1486.56
Geometric SD factor	4.343	5.64	3.913	5.274	7.309	6.682	3.908	4.662	8.813	4.717	4.225	4.99	4.646	5.032	4.827
Rounded Geometric Mean	7969	1280	4986	1074	588	933	802	1801	1843	941	859	972	1492	1157	1487
Fold reduction to BA.2		6	2	7	14	9	10	4	4	8	9	8	5	7	5
Supp. Fig 2B			Neutralisation titers for RBD specific BA.2.86pp mutants post XBB.1.5 adapted vaccine
	Pseudoviral mutant
Participant number	BA.2	BA.2.86	BA.2.86 V332I	BA.2.86 H339G	BA.2.86 T356K	BA2.86 K403R	BA.2.86 H445V	BA.2.86 S446G	BA.2.86 D450N	BA.2.86 W452L	BA.2.86 K460N	BA.2.86 K481N	BA.2.86 Δ483V	BA.2.86 K484A	BA.2.86 P486F	BA.2.86 Q493R
1	12387	7194	572	1384	5960	806.9	4272	2776	2000	4342	11591	43011	1489	11295	6332	1390
2	5351	6122	2820	2941	3538	1468	2579	7477	792.7	1945	15551	3115	27190	9426	5907	322.1
3	185723	38949	16776	508	3848	11687	31427	27683	10344	2488	249684	173768	68550	119034	67373	8417
4	10264	2946	337.7	534.8	1898	212.6	1707	470.8	374.4	448.1	1650	1019	2223	1607	470.2	93.66
5	18192	3216	2149	2680	13734	846.2	2922	2410	3916	3390	7831	2097	1334	5216		195.7
6	3951	615.4	387.8	2333	1590	313.4	704	426.8	670.8	1017	1832	771.9	381	544.8	774.2	168.6
7	12869	1840	698.4	1290	1844	402.2	1355	2802	1514	861.9	4541	2097	1580	5019	2557	213.3
8	1168	439.4	435.1	1188	3526	359.2	1036	842.1	788.8	1652	1667	750.4	698.7	10093	1113	229.9
9	4180	1120	2422	507.2	3848	595.4	588.4	37695	2397	2023	3059	2113	2974	14409	2851	139.4
10	1985	112.3	10	16.55	255.4	10	165.3	78.2	18.24	171.2	760.7	140.1	10	24.91	311.1	10
11	11043	3099	2876	4274	1628	586.8	1492	23928	1111	1566	11307	3631	7105	6283	5807	2952
12	137522	11162	751.5	4262	1568	1194	1041	2566	752.2	905.1	6623	1583	2058	4149	3667	695.3
13	2816	1040	347.4	1485	1582	195.6	498.6	278	518.3	856.2	4569	1006	2034	6353	3324	510
14	723	1720	579.7	1355	1969	401.4	770	239.1	1221	775.1	399.2	795.5	3284	7711	827	290.4
15	7258	1689	1821	7242	7242	1706	1121	1077	2472	758	2715	4536	18194	60000	2646	138.8
16	19062	3147	4011	6096	1869	7232	22792	724	2472	758	2647	2179	11543	27147	2590	1045
17	20605	399.8	192.1	504.3	2499	326.3	399.3	967.3	856.4	204	1974	1225	589.2	718.3	2245	132.4
18	15355	10487	5788	8867	5457	3591	8562	16770	4511	5134	22331	12320	23357	9399	9987	2536
19	2889	197.1	51.35	229.3	285.7	79.72	112.7	581.1			1811	535.4	187.9	152.6	3885	99.48
20	3725	950.9	769.2	934.1	1509	426.8	1479	3007	964.3	293.9	4101	2965	1098	1284	1820	271.3
21	33758	5430	3364	23173	11066	3188	11849		7483	11255	19689	14359			8397	2316
22	6011	1144	1000	276.5	1577	580.1	1905		1437	1543	5990	3423			3992	108.3
23	2911	193	12.96	180.9	566.9	25.93	133.2		148.7	168.8	527.8	193.1			214	143
24	140.8	10	10	10	93.85	10	10		10	10	298.2	10.93			91.96	10
25	53045	174.2	946.7		486.3	160.1	464.2		141	158	149.1				177
26	31531	9110	2151			3063	29408				21206				12154
27	18192	361.2	448.3			181.6	371.3				870.4				1535
28	4439	195				10	32.13				442.1				931.9
29	6977	837.9
30	8508	5561
Number of values	30	30	27	24	25	28	28	20	24	24	28	24	20	20	27	24
Minimum	140.8	10	10	10	93.85	10	10	78.2	10	10	149.1	10.93	10	24.91	91.96	10
Maximum	185723	38949	16776	23173	13734	11687	31427	37695	10344	11255	249684	173768	68550	119034	67373	8417
Range	185582	38939	16766	23163	13640	11677	31417	37617	10334	11245	249535	173757	68540	119009	67281	8407
Mean	21419	3982	1916	3011	3178	1416	4614	6640	1955	1780	14493	11569	8794	14993	5629	934.5
Std. Deviation	40325	7340	3299	4919	3337	2546	8695	10898	2471	2418	46564	35681	16212	27946	12723	1802
Std. Error of Mean	7362	1340	634.8	1004	667.3	481.2	1643	2437	504.3	493.5	8800	7283	3625	6249	2449	367.9
Geometric mean	7968.57	1279.89	625.25	1019.72	1868.64	401.06	1072.28	1828.52	854.33	832.65	3197.36	1831.19	2182.19	4198.41	2060.21	288.88
Geometric SD factor	4.343	5.64	6.51	6.15	3.245	6.393	6.683	5.557	5.217	4.344	4.975	6.713	7.277	7.195	4.247	5.016
Rounded Geometric mean	7969	1280	625	1020	1869	401	1072	1829	854	833	3197	1831	2182	4198	2060	289
Fold reduction to BA.2		6	13	8	4	20	7	4	9	10	2	4	4	2	4	28
Neutralisation titers for S1/S2 specific BA.2.86pp mutants post XBB.1.5 adapted vaccine
Supp. Fig 2C	Pseudoviral mutant
Participant number	BA.2	BA.2.86	BA 2.86 K554E	BA.2.86 V570A	BA.2.86 S621P	BA.2.86 R681H	BA.2.86 F939S	BA.2.86 L1143P
1	12387	7194	8529	2285	15572	1170	2793	1769
2	5351	6122	3753	6084	59594	1824	20053	3632
3	185723	38949	43688	24458	55504	14673	111772	29753
4	10264	2946	1007	333.1	2200	512	28989	936.4
5	18192	3216	4219	1494	2200	1310	1283	6553
6	3951	615.4	3727	528.7	886.7	408.3	249.8	366
7	12869	1840	6530	1259	813.1	856.5	636.5	936.1
8	1168	439.4	3635	533.4	1293	407.5	336	723.6
9	4180	1120	15372	1495	424.7	1096	2757	2850
10	1985	112.3	81.87	150.8	305.5	10	10	50
11	11043	3099	6121	2253	23049	10515	5473	2369
12	137522	11162	14118	1287	14732	4080	3206	2744
13	2816	1040	2829	994.8	2326	437.8	490.2	627.3
14	723	1720	1420	216.2	1072	594.4	1068	10
15	7258	1689	5779	2274	2472	3039	4048	603.6
16	19062	3147	3386	1936	2961	1357	3140	1784
17	20605	399.8	1346	974.2	498.8		849.9	599.6
18	15355	10487	16669	14524	13699		28732	6930
19	2889	197.1	249.8	296	1687		93.65	103.8
20	3725	950.9	1558	1341	2329	1284	2255	1600
21	33758	5430	8535	6920	4490			7754
22	6011	1144	4399	1661	2771			916.7
23	2911	193	303.8	189.1	2096			126.6
24	140.8	10	53	50.59	548.5			10
25	53045	174.2		62.53
26	31531	9110		11274
27	18192	361.2		432
28	4439	195		210.4
29	6977	837.9
30	8508	5561
Number of values	30	30	24	28	24	17	20	24
Minimum	140.8	10	53	50.59	305.5	10	10	10
Maximum	185723	38949	43688	24458	59594	14673	111772	29753
Range	185582	38939	43635	24407	59289	14663	111762	29743
Mean	21419	3982	6555	3054	8897	2563	10912	3073
Std. Deviation	40325	7340	9220	5425	16133	3977	25413	6106
Std. Error of Mean	7362	1340	1882	1025	3293	964.5	5683	1246
Geometric mean	7968.57	1279.89	2705.8	1013.89	2833.53	1039.73	1843.93	829.62
Geometric SD factor	4.343	5.64	5.204	4.741	4.379	4.938	8.535	7.246
Rounded Geometric mean	7969	1280	2706	1014	2834	1040	1844	830
Fold reduction to BA.2		6	3	8	3	8	4	10

## Sheet: Supplementary Figure S3  
					VSV-N RNA copy number per Sfu of VSV virus
VSV copy number per uL sample					Total sample size is 60 ul						Total infectous sfu is 10000
			Mean					Mean		RNA copies/sfu	VSV pseudovirus			Mean
BA.2.86 T356K					BA.2.86 T356K						BA.2.86 T356K
39600	28380	120120	62700		2376000	1702800	7207200	3762000			237.6	170.28	720.72	376.2
BA.2.86 D450N					BA.2.86 D450N						BA.2.86 D450N
499400	756800	78760	444987		29964000	45408000	4725600	26699220			2996.4	4540.8	472.56	2669.92
BA.2.86 K03R					BA.2.86 K03R						BA.2.86 K03R
297000	635800	363000	431933		17820000	38148000	21780000	25915980			1782	3814.8	2178	2591.6
BA.2.86 Q493R					BA.2.86 Q493R						BA.2.86 Q493R
226600	237600	2954600	1139600		13596000	14256000	177276000	68376000			1359.6	1425.6	17727.6	6837.6
BA.2.86 S621P					BA.2.86 S621P						BA.2.86 S621P
64240	86240	1501200	550560		3854400	5174400	90072000	33033600			385.44	517.44	9007.2	3303.36
BA.2.86 Δins16MPLF					BA.2.86 Δins16MPLF						BA.2.86 Δins16MPLF
976800	308000	1378800	887867		58608000	18480000	82728000	53272020			5860.8	1848	8272.8	5327.2
BA.2.86					BA.2.86						BA.2.86
69080	77220	367400	171233		4144800	4633200	22044000	10273980			414.48	463.32	2204.4	1027.4
BA.2					BA.2						BA.2
1809000	1913400	65160	1262520		108540000	114804000	3909600	75751200			10854	11480.4	390.96	7575.12
H20					H20						H20
0	0	0	0		0	0	0	0			0	0	0	0
The three values are from 3 seperate RNA extracts from three seperate virus stocks
PCR of sample was done in unicates with water control
